# Supplementary material for: Pom1 gradient buffering through intermolecular auto-phosphorylation
Source: Mol Syst Biol. 2015 Jul 6;11(7):818. doi: 10.15252/msb.20145996 (PMC4547846; doi:10.15252/msb.20145996)
Supplement: Supplementary file 9 [file msb0011-0818-sd9.zip]

Archive with 3 entries (3 files):
- SupplementaryDataset/pom1-tdTomato_tea4-GFP.csv
- SupplementaryDataset/profile_analysis.R
- SupplementaryDataset/README
