# Supplementary material for: Pom1 gradient buffering through intermolecular auto-phosphorylation
Source: Mol Syst Biol. 2015 Jul 6;11(7):818. doi: 10.15252/msb.20145996 (PMC4547846; doi:10.15252/msb.20145996)
Supplement: Supplementary file 9 [file msb0011-0818-sd9.zip › SupplementaryDataset/pom1-tdTomato_tea4-GFP.csv]

pom1-tdTomato_tea4-GFP_01 10.tif	1	0	131.0343466424	326	1	527.1736549996	18.8069766224	843.7821980647	109.4348582477	258	82	371.127350046	468.5097352999	291.0921124158	259.9580588676	260.4291282035	408.2579449353	469.2389426566	480.6259258923	412.3515525199	355.8158672986	339.3880108533	285.5139060356	195.9842836397	149.4804384249	126.3378806449	76.9438580212	64.602366322	68.9878643689	88.2565207816	97.8766176241	100.4496970512	54.9995424288	82.9184470512	51.7603253064	34.3929343559	86.8817038871	35.1569317517	89.2013246553	73.7248435356	73.3957623181	74.4893495577	88.428517852	52.1396588025	110.1831158337	129.5717470186	80.9010316866	107.2537131645	87.0201112764
pom1-tdTomato_tea4-GFP_01 10.tif	1	0	131.0343466424	326	2	479.244781989	13.4119468633	962.6693220999	90.1428016251	258	82	170.2421564875	192.8317357519	122.9149470149	135.832162998	107.341928623	131.9156794368	136.2159113704	106.4294937271	150.3361506282	104.1699518977	87.1585383235	106.4108576594	142.8893936295	107.1828506607	145.4399714289	116.9683527766	101.2005712011	128.336069248	62.1458226659	64.1451105891	64.934518955	82.464222731	79.2597956477	62.6541641373	121.7498672623	113.3811945735	130.654042067	46.8995865006	88.4678644954	95.2883601008	61.5630996842	102.9603571711	90.5526016373	72.217528802	88.4758804459	107.0541885513	112.9697362401	149.7673029719
pom1-tdTomato_tea4-GFP_01 10.tif	1	1	131.0343466424	325	1	527.1736549996	18.8069766224	843.7821980647	109.4348582477	67	244	373.4221498507	465.3168438611	578.1471457816	615.7972515759	454.4109804171	467.521515085	617.5495709119	759.0741477348	866.5493674613	739.7805279431	765.9325054822	777.8320823051	802.6218365369	734.3949078259	689.3141379691	656.0848899223	656.8501894014	740.1268821098	709.9380393363	715.9291892387	619.6512554822	661.2882387178	609.2482200004	649.3760683077	623.9929302869	614.1715598441	665.2905987439	813.0919293103	775.2124533988	920.750010365	1080.2485862113	1196.9442242322	990.9794211723	697.2873842257	508.1784975069	427.1510723767	399.0568544405	361.8711651501
pom1-tdTomato_tea4-GFP_01 10.tif	1	1	131.0343466424	325	2	479.244781989	13.4119468633	962.6693220999	90.1428016251	67	244	169.2373550553	191.1702367284	183.4418431737	173.5218195735	219.0580948013	210.7214859146	203.4215184667	238.6795751073	230.281015537	242.3175145605	241.0793960709	240.3573094823	244.0938207128	236.7141006607	237.4792373795	255.6974787532	278.3333023209	226.4535415787	191.8389785904	206.0851130305	231.5593968847	220.6835017024	228.6830948013	239.5812067805	230.7194107193	239.3266494888	259.6645197688	259.6704401789	233.8408910253	213.4751073339	211.5881851334	216.151702386	211.879037998	174.7333877701	152.980213942	161.0018203873	164.2398371516	160.1645197688
pom1-tdTomato_tea4-GFP_01 10.tif	1	2	131.0343466424	324	1	527.1736549996	18.8069766224	843.7821980647	109.4348582477	97	244	196.0275779106	204.1778871553	243.1509909965	216.5493878064	241.5404970186	231.2102357882	283.7668764132	215.5477195121	187.9762269991	201.5200909314	192.2836610811	193.202769154	197.0046693819	229.7239483533	357.6430767712	277.8374940889	332.3533835746	381.9549257296	425.4526267387	361.6497296033	354.1442974744	368.9875795382	275.9975486137	240.6777040499	181.6594341931	241.5234275199	348.4039003389	351.7880556124	375.1208803194	400.7233380017	390.3447979626	466.0499167777	431.8098248181	503.7539573051	529.053538197	421.667612904	351.1141664522	281.3513490694
pom1-tdTomato_tea4-GFP_01 10.tif	1	2	131.0343466424	324	2	479.244781989	13.4119468633	962.6693220999	90.1428016251	97	244	34.4708247004	67.4581599055	44.2031651952	119.7388402441	44.8033849218	40.4932856379	45.9186091243	70.7463170507	75.438252272	43.7690729914	59.6310012955	77.1757298925	70.7103368261	70.346648675	38.813618483	60.8699539322	33.1780187108	57.2340591568	25.7936498144	61.9592178482	27.1860244888	88.1081029394	37.5093277115	53.855600498	45.2471105077	64.1989334244	46.3488561132	88.1015823502	72.914407871	65.7811172623	82.4848627864	48.2783808528	54.3923538345	60.5710545995	66.0066828547	46.1010533788	74.767150384	27.4705296972
pom1-tdTomato_tea4-GFP_01 10.tif	1	3	131.0343466424	324	1	527.1736549996	18.8069766224	843.7821980647	109.4348582477	226	80	223.8634340303	330.1360373832	372.922658477	324.7802838025	362.8590394991	270.0943503715	317.25586974	393.1782737113	471.7041526176	648.0685121553	718.6325787244	571.4709372856	399.1368715303	305.3887432751	261.7720847465	272.2188824353	296.8162538546	335.0149232882	359.828928822	391.2154237764	347.3036195772	312.0013734835	262.6645204561	258.7241518038	290.5880637504	350.6266786593	364.3432924288	437.8458152152	538.9152325329	524.760956003	549.9774070121	558.0891623832	419.8832704561	368.5334983207	261.6205141085	309.2470603324	272.3111879366	296.2982891736
pom1-tdTomato_tea4-GFP_01 10.tif	1	3	131.0343466424	324	2	479.244781989	13.4119468633	962.6693220999	90.1428016251	226	80	88.4570816178	119.5562840917	100.2141006607	139.2674657323	129.3030085383	123.3894343196	124.0504043717	163.0002945084	175.2469579198	159.19037833	201.5463353612	190.2281997818	139.7118220149	141.3808487076	136.5054621516	179.0888768651	178.8997289159	171.0400487401	138.2580663183	137.3288874446	158.9448135513	150.0629165787	151.0045059342	191.5151057063	172.7500707128	240.6238093196	229.1711726008	181.9465428808	185.5607803482	169.2110082128	155.7464899836	98.762064121	162.6253351985	187.2257176855	160.5608617284	113.1230972428	121.4570205826	128.8618260839
pom1-tdTomato_tea4-GFP_01 10.tif	2	0	102.004901843	257	1	605.5015103559	21.5960309989	787.9354852501	66.1309752754	203	76	83.6971794228	119.7729240517	101.7825269162	70.7714185178	65.1538444618	99.8895215451	87.907038635	122.6989087522	163.7952425738	188.0562289019	157.8521883746	171.6011100868	144.175023661	156.0079297483	245.6951042274	229.5904492795	208.2892407834	165.6779940386	196.6774650673	208.6508333941	186.86409023	203.4533236285	202.2443595985	225.9944409787	262.4632723589	284.3719637652	223.218765523	161.0016227821	110.2412061155	65.1425122678	45.7412061155	56.454300191	85.5120191037	41.2083692014	19.3474276324	26.3636019488	61.1310580035	72.1177116493
pom1-tdTomato_tea4-GFP_01 10.tif	2	0	102.004901843	257	2	498.3669156822	15.6281509294	679.5766924921	29.6155266403	203	76	37.8762687254	39.2556937742	56.0776643959	71.868700366	62.5188671954	60.3801139402	83.4373852618	57.3772452879	63.702684741	49.3719250568	75.6764192788	81.0012483803	67.0355501381	46.3229545164	96.8713655678	153.0763623126	198.5960766681	247.8609692462	250.0932487058	232.7395296303	226.7791617918	203.3848339923	172.4055656004	127.3427604246	95.755826017	81.8345410236	72.7114941486	52.3706128009	26.9632641681	32.1422904539	59.083544116	52.1962150144	49.8348360268	80.0439729897	65.5204541095	21.6497774331	18.8572054116	57.2557242918
pom1-tdTomato_tea4-GFP_01 10.tif	2	1	102.004901843	259	1	605.5015103559	21.5960309989	787.9354852501	66.1309752754	54	183	144.7633618772	94.904292053	95.6122591754	73.2724764605	89.0817009071	86.4724072873	149.6079460243	233.0564323524	314.3080396116	379.4608716428	407.6132153928	378.7877759397	350.2387036741	252.9470573524	273.1279655556	387.4730786741	489.6780143837	556.9435580035	600.6976880491	602.8276725868	556.430862691	430.2578890582	357.6371615191	322.2384188433	298.5507153928	338.3851270139	478.2711336871	552.6735384722	660.5931348264	703.5840202431	688.8362988889	678.3130241493	689.3737744748	791.6009473264	846.6492057899	883.5780387978	949.1216178993	936.5775098264
pom1-tdTomato_tea4-GFP_01 10.tif	2	1	102.004901843	259	2	498.3669156822	15.6281509294	679.5766924921	29.6155266403	54	183	39.3342155027	63.1265332111	58.4683504311	80.2452058999	71.7082796303	64.6943839597	85.9160636472	76.0393343178	72.8691276121	104.7083610105	92.3154777097	92.2609733152	115.4773225991	76.5481233803	88.4446077553	79.4052604246	83.5926993894	75.6758089272	88.153063159	96.3978141355	80.2051464923	90.1237255939	112.6146517006	125.766364754	130.3891878334	147.1865918048	126.4926220782	152.5881014077	161.6319449949	187.9887972084	217.4913810301	190.2358268308	179.5241975991	191.2705965249	260.5873079506	257.3217643308	259.6025057045	272.1735709715
pom1-tdTomato_tea4-GFP_01 10.tif	2	2	102.004901843	257	1	605.5015103559	21.5960309989	787.9354852501	66.1309752754	85	214	176.3629712522	187.950393941	251.5621900022	263.0115104774	223.2220207313	161.0880689084	158.1814933876	143.4379834592	129.7163648069	103.2837069293	91.8468579709	89.6366935829	103.3995109657	123.1910759071	152.8259229123	142.5909375608	133.4264071246	152.2389274696	174.4982455035	118.3002881467	114.1584831337	108.5373080035	118.8525749306	143.5987297157	230.6136222938	259.2372998655	209.4672803342	262.8753410438	272.4567009071	273.089065816	214.8337761024	187.4644116819	123.7195182899	141.1362053017	146.2127026975	160.5844271441	178.7194979449	194.5941113889
pom1-tdTomato_tea4-GFP_01 10.tif	2	2	102.004901843	257	2	498.3669156822	15.6281509294	679.5766924921	29.6155266403	85	214	30.250719409	78.1638663816	69.9732739337	100.1246207762	74.5554679441	68.3896964597	44.0645927	33.9461743243	27.3967561928	34.9074678627	42.5155509519	60.4882885821	7.3199231036	27.2591422605	12.2035595782	23.3732678302	44.5831779051	63.8817008543	32.2004976479	51.3274406004	24.2016776609	32.1165031004	39.6773348061	20.0335054604	35.7552767006	48.4092480548	69.6039298582	36.9568758217	46.2864656655	54.8949861733	27.7361726967	21.6592582273	23.5752229897	7.7076489337	15.2960685301	15.664008797	12.9699576902	46.5783968178
pom1-tdTomato_tea4-GFP_01 10.tif	2	3	102.004901843	257	1	605.5015103559	21.5960309989	787.9354852501	66.1309752754	172	42	191.1174878537	233.2399040321	262.0874789019	352.0824129839	387.0598503212	438.5505322873	385.5175326129	353.5736239214	356.2321322222	380.1259920855	470.0690462847	571.3634188433	608.5412549436	648.5849561155	659.7567497353	670.5017448524	638.7370557248	631.8735710243	562.406652079	530.2794548134	547.5629427691	606.9787956337	700.9124300738	734.0024365842	797.4245964149	862.5514274696	999.1267448524	1110.6951449176	1139.7788851519	1172.4315544228	1354.0400342405	1569.3193718056	1761.5410514931	1772.9678906858	1772.3538770139	1921.7927604774	2165.7888542274	2321.9294792274
pom1-tdTomato_tea4-GFP_01 10.tif	2	3	102.004901843	257	2	498.3669156822	15.6281509294	679.5766924921	29.6155266403	172	42	83.8053255288	39.5843579181	42.4840975014	67.9564892657	56.5902172931	90.4518505939	63.9769563881	119.2664461342	160.451911629	141.9247306394	115.8332796303	132.72962159	155.7203239012	195.1735506264	218.0256014077	233.0603100665	242.3527498452	226.4673535236	241.049954435	200.9045686928	148.7082999754	147.2369458087	164.15540284	202.4911979246	185.4987255939	183.1718009519	215.2147290118	244.4034904051	240.0716015704	259.4946158933	265.4712394285	335.1744864988	394.8247957436	423.9074576902	457.6291170327	476.455024422	483.1318636147	554.7091951577
pom1-tdTomato_tea4-GFP_01 11.tif	1	0	109.1650127101	273	1	600.0847206116	20.9401638358	786.3553210193	75.8872452518	207	69	49.1138877869	28.3595136007	13.4657554626	29.5421714783	50.435827891	38.9956423442	19.1271324158	16.2672080994	-9.8740679423	-16.7055498759	36.7214113871	29.8551394145	42.2601483663	34.3902753194	36.1741294861	11.713558197	12.8712730408	25.3203493754	71.5835736593	37.7220827738	52.9507001241	34.2077191671	10.6702842712	45.9071617126	35.6100018819	43.6509157817	103.8147951762	64.832291921	34.5508181254	42.5577761332	21.9086672465	40.1731936137	32.4100710551	84.2374432882	42.9949709574	96.6950645447	77.5267906189	94.5707155863
pom1-tdTomato_tea4-GFP_01 11.tif	1	0	109.1650127101	273	2	501.1778848012	15.7822131472	650.1334058057	41.9165076273	207	69	44.4492310842	12.8169577281	34.9359050751	19.4974895477	21.6570964813	39.4142986298	19.071230189	-4.1494627635	23.1656414032	23.6080038706	-3.6290770213	24.9545207977	3.7069927216	44.3304973602	9.7443462372	-1.7409442902	50.0641602834	25.6521526337	19.2281108856	23.90169487	2.2566143036	-0.1439899445	12.681958135	-12.1757282257	13.4111044566	3.7878236135	5.3427857717	2.6479615529	37.7264120738	38.8831096649	2.3926820119	28.7786581675	42.5731324514	7.2952190399	22.1262228648	63.4807455699	54.3803427378	61.1895264943
pom1-tdTomato_tea4-GFP_01 11.tif	1	1	109.1650127101	273	1	600.0847206116	20.9401638358	786.3553210193	75.8872452518	65	203	52.3696047465	48.9893964132	79.2139854431	110.8069623311	172.1106122335	239.3603477478	353.3375816345	368.6528892517	355.3915163676	307.5424156189	225.0792808533	197.6384239197	154.3091595968	129.8527590434	135.3770917257	215.2454185486	223.5781211853	222.0906333923	191.1885948181	157.5076459249	150.8016522725	154.9621543884	204.1940472921	238.2863121033	238.200272878	190.446346283	226.9161949158	335.4385948181	455.4201215108	617.5513470968	600.4575564067	437.4227256775	375.4819297791	291.1859499613	301.7337201436	266.0655886332	331.6692263285	386.8297080994
pom1-tdTomato_tea4-GFP_01 11.tif	1	1	109.1650127101	273	2	501.1778848012	15.7822131472	650.1334058057	41.9165076273	65	203	63.0840170542	21.1158163706	40.6625082652	65.0976889292	54.2044190725	69.3516969045	46.9519573212	57.7873658498	56.0362265269	36.1294679006	47.8420736949	24.4473186493	46.3568035126	46.8206707001	76.4617432912	54.5740886688	46.7878541311	59.2423219045	61.7955038706	71.8323284149	58.0356365204	42.6154908498	86.5764080048	85.2668987274	73.9941326141	79.7739381154	93.9384075165	86.4049602509	82.2541220347	30.3579224904	41.3578207652	51.1417970022	57.8087688446	57.6874716441	93.8262655894	71.7914755503	41.136263148	64.0428590139
pom1-tdTomato_tea4-GFP_01 11.tif	1	2	109.1650127101	271	1	600.0847206116	20.9401638358	786.3553210193	75.8872452518	42	177	352.4224205017	232.1663780212	195.046749115	222.6439984639	178.2294680278	155.4249025981	133.2043418884	116.0515912374	152.5720787048	143.9241498311	132.9851036072	138.9511477153	93.9374148051	171.5409711202	192.2278811137	237.0848960876	274.2156944275	294.2682863871	287.02723821	289.2270876567	332.5193239848	385.3711306254	456.1781374613	542.2260093689	654.442053477	812.9160118103	927.3562990824	938.8838259379	1055.0778770447	1143.3947308858	1169.1190554301	1200.2827110291	1287.5464642843	1510.9055951436	1809.3015912374	2101.3004519145	2335.4309043884	2649.9296023051
pom1-tdTomato_tea4-GFP_01 11.tif	1	2	109.1650127101	271	2	501.1778848012	15.7822131472	650.1334058057	41.9165076273	42	177	33.8737305959	18.6565369924	23.4266277313	3.0705384572	42.96713473	71.6711142222	33.981386439	36.6798015594	34.0625937144	28.8425823212	41.7165243785	22.9130168915	3.1672791799	14.6263347626	21.3419617971	28.1403728485	21.3142009735	27.4600037893	64.1491212209	61.358919398	46.28938001	43.7196982066	54.8002442678	60.4087647756	60.5735800425	111.6047384898	151.6073121389	218.9189983368	248.3416871389	272.6704835256	290.5219443003	350.4145224253	493.2913738251	655.70150973	817.4519573212	1134.1965455373	1414.8491741181	1816.1013713837
pom1-tdTomato_tea4-GFP_01 11.tif	1	3	109.1650127101	271	1	600.0847206116	20.9401638358	786.3553210193	75.8872452518	228	93	393.078406016	320.2745730082	337.1671714783	293.1816368103	297.8055788676	260.714331309	254.701819102	242.4544639587	246.7282066345	255.3911094666	180.0726076762	123.6640383403	113.5840415955	116.9113934835	84.0254275004	108.6903444926	116.8990440369	43.2370160421	112.5128542582	146.301835378	153.2214520772	124.7778689067	187.0704917908	179.5309206645	117.7224286397	140.9934654236	89.3267580668	139.0793825785	87.1931521098	116.0571047465	100.8931032817	97.6171226501	106.4728965759	86.1721763611	140.2691001892	106.7789065043	74.3872032166	93.438554128
pom1-tdTomato_tea4-GFP_01 11.tif	1	3	109.1650127101	271	2	501.1778848012	15.7822131472	650.1334058057	41.9165076273	228	93	53.5541301727	61.6103435516	54.6497519175	48.4733399709	43.2289348602	68.7538982391	16.1197429657	23.950522995	52.6167725881	62.7977418264	94.0946575165	57.2748943329	93.8894980113	103.0876791636	115.7584351858	112.4468710581	84.6094687144	88.2401042938	83.5580364227	63.1106283824	100.3170492808	84.1385621389	72.1000286102	44.2587607066	32.0787985484	25.2079591115	-6.191841507	21.1761496226	37.9750286102	44.7505209605	17.0095134735	21.2752096812	19.3383708954	52.8141195933	20.6479920705	49.2326986949	7.7248963674	64.6282471975
pom1-tdTomato_tea4-GFP_01 11.tif	2	0	141.6827441857	339	1	549.6100410507	26.6546201273	650.7206721922	67.7828953042	263	83	71.5766858373	25.0977836563	64.3304089818	78.4262952123	96.4032646133	67.0608370417	19.7937268529	15.5278984024	22.0176851862	33.6082613581	33.6552787735	31.8963676407	17.5283866836	17.7665255183	40.5826265925	100.5848035131	50.1070813451	41.2593030248	33.4773206029	14.2290295873	11.3161877904	19.6822156224	10.3261161758	38.5173800105	31.465255987	7.4380953425	14.9585217748	34.427760056	40.4155123347	57.8434094701	42.0764620417	40.7628227188	24.3259127253	24.9260714167	6.5611015274	10.3513440404	21.4944307917	41.5296073868
pom1-tdTomato_tea4-GFP_01 11.tif	2	0	141.6827441857	339	2	484.5225765941	19.0687400664	579.9104105978	45.709909657	263	83	83.2947858733	84.1965192718	92.7733116708	94.2390607757	84.2055117848	54.4244347177	47.6806603037	34.9803022307	42.5369733733	45.1898155771	32.5567284189	14.263220525	19.7258670094	16.1343854827	8.3336754404	15.6421776376	0.022385971	29.5986087086	6.8985456389	28.6838646494	31.2612674	40.0393028818	40.1287905934	64.1133690439	90.4182193043	73.7422956389	79.7383080087	70.7890180511	53.003627833	63.9913597666	63.0320091806	53.3229129078	49.4887352548	20.2619184417	13.8336652679	1.0697187346	7.6854515634	3.7624575856
pom1-tdTomato_tea4-GFP_01 11.tif	2	1	141.6827441857	339	1	549.6100410507	26.6546201273	650.7206721922	67.7828953042	76	256	98.7495577448	71.0464123998	25.6061861628	18.2204032852	52.6275281224	25.7752942357	17.6508232071	23.6182507787	2.2874605769	-2.420303095	11.4200492813	22.7426404271	33.1743420873	34.8763277644	28.4767712865	32.9571383112	15.5133516901	31.389470668	37.3753105118	27.8233085586	2.8195854141	24.6701306615	39.5430554662	49.4201306615	40.144170375	52.8442029271	49.7829236302	42.1543835912	29.0563204401	21.6794690404	52.4995373998	26.893356573	37.9266207331	47.8025362605	65.5316825821	55.8754325821	44.9637301081	64.126571905
pom1-tdTomato_tea4-GFP_01 11.tif	2	1	141.6827441857	339	2	484.5225765941	19.0687400664	579.9104105978	45.709909657	76	256	110.3514875335	97.9216983082	53.5537783863	30.331386622	40.6564090016	23.7282270354	23.0247866871	19.4000410003	28.7956810556	41.7554792327	33.5310733082	7.6275292001	11.8928591969	30.5366173349	31.2032331389	36.3172875009	20.7245954436	16.6616071624	28.5934614104	42.8764203948	24.9593569996	37.9812686207	38.8597883147	42.2027245126	41.6361555022	26.0330264332	33.9295921884	30.261633611	24.6861432952	21.8835106455	49.5298526051	30.8273379567	35.6038780771	35.572587387	51.5651105804	70.1358503264	44.2113915048	38.9230817718
pom1-tdTomato_tea4-GFP_01 11.tif	2	2	141.6827441857	340	1	549.6100410507	26.6546201273	650.7206721922	67.7828953042	97	257	23.2867485	33.4871879532	66.224228155	82.8188529922	94.3359021459	54.7413790339	37.0263928685	18.4254610651	58.7944796198	17.5787610326	23.9647473607	45.7794853164	49.2089693659	56.7002413386	47.0991874649	62.0429333959	86.5334119115	47.9736178034	40.1490938776	22.4287976537	8.4552055313	-1.0830635117	21.5037488256	47.8573458308	17.109380336	41.1534884089	45.1079765274	61.8084973607	59.0743461563	54.4974825495	37.3128715469	42.1829480443	51.5821586563	51.7739311172	53.2696586563	82.2797701472	108.0379692032	99.972681931
pom1-tdTomato_tea4-GFP_01 11.tif	2	2	141.6827441857	340	2	484.5225765941	19.0687400664	579.9104105978	45.709909657	97	257	25.1685549977	16.3754743499	-4.2928707836	-6.2374101716	5.7537092132	4.7463951669	14.8708255055	30.564001775	16.8215497893	31.0697085621	16.533545232	-1.3667334952	5.5679588876	3.912451482	15.4666710458	-6.7225582836	-5.0789527334	9.2722232106	-2.7818030752	-19.5562273103	-9.2029253083	-11.6617062328	-10.0546302237	19.6382306975	7.4218203785	-1.1725704906	-26.3856340486	9.6716881357	14.2781436207	7.0652631682	4.1691551767	11.2064069671	0.0617231292	-6.432885432	-8.9522437491	-1.3361853995	17.0043195647	8.509100652
pom1-tdTomato_tea4-GFP_01 11.tif	2	3	141.6827441857	340	1	549.6100410507	26.6546201273	650.7206721922	67.7828953042	242	82	41.6361951146	13.9637504532	4.536728155	31.051986944	42.5369316055	63.9773816381	79.2529553685	48.4175264948	8.4998425756	4.9739026342	3.4262545222	14.8356376602	29.7522026016	11.3633476211	27.2388765925	37.2157849584	35.285934698	25.4572196914	65.4451143855	54.9354708308	36.6689099584	13.9465385391	42.2315116836	37.6650850886	54.8659721329	57.1747489883	55.4161023412	74.848048142	66.0061902318	79.1455945287	89.9913993789	77.7103528295	82.1258801732	70.2952120417	57.294174444	21.2721204076	10.0887097631	14.051193487
pom1-tdTomato_tea4-GFP_01 11.tif	2	3	141.6827441857	340	2	484.5225765941	19.0687400664	579.9104105978	45.709909657	242	82	31.8092308603	35.2250023447	40.4091657561	51.838812566	41.6302961272	46.3474185231	26.1898562672	22.1398989918	27.0191816253	22.2260704599	24.5646935068	28.6072960458	15.4191144866	2.2822024586	3.257747706	30.9700788421	46.3034223479	26.3621992034	21.6972516936	36.6000023447	8.9010073902	9.906978663	15.1230736337	29.3089053395	0.8856468759	11.7087161305	14.8028425139	-3.5840898591	17.7487348479	45.1941185556	39.1544863942	25.5652835133	-0.0140825349	15.5427717132	13.3053754729	13.0375938974	-8.7974382478	20.6003685556
pom1-tdTomato_tea4-GFP_01 12.tif	1	0	157.0891466652	374	1	615.1583254916	28.0716894665	849.385171019	94.4639784816	300	112	133.1228431282	130.8602088508	140.7364905891	107.1821693001	125.5998532193	159.9306230761	156.3222653287	112.4647620735	114.7835893847	127.9776201464	133.8907874641	114.0030514615	133.1699215787	98.6072384732	110.8728838183	162.4070635058	166.5026649055	153.8851111946	192.6631263313	245.5280555305	251.0707394498	190.3431596972	124.3908688443	115.2672726529	120.7785438118	127.3428545214	139.1689653613	140.568094593	155.8004757779	132.8665768522	136.9011227506	162.8326006152	111.9929399706	164.3959957975	170.9906816699	194.200886748	208.5417884407	185.405578317
pom1-tdTomato_tea4-GFP_01 12.tif	1	0	157.0891466652	374	2	497.1542407533	14.6685430011	677.8625287342	58.4091168455	300	112	63.549372528	65.4152172545	86.6522574564	77.5412751972	58.5106558939	74.4344026387	118.1579337259	106.4255321959	97.8836213887	103.7394360045	131.0901643574	108.8076936543	100.2948559264	87.0644889017	96.608373179	73.938430959	78.761896942	70.3260448913	86.0596060892	85.4257559915	102.4529166361	100.2951407571	90.5425772806	85.9257153014	73.7902579446	69.7457429707	52.5729117532	68.1873119811	56.2705639342	50.4242504577	39.4220430195	50.4157055358	72.7504833678	75.7323559264	74.7198844095	108.1343131204	114.6309968769	93.5966137389
pom1-tdTomato_tea4-GFP_01 12.tif	1	1	157.0891466652	376	1	615.1583254916	28.0716894665	849.385171019	94.4639784816	73	264	152.1193641243	135.9194739876	128.379780791	98.5076494433	101.7867835579	115.2017819303	204.2762244758	264.5746456998	274.4804684537	215.8671668587	201.9421383756	221.3722938118	281.858703317	252.9281206347	211.4681190071	205.6483354785	194.1439206022	186.2735796191	230.9944861946	228.5787350553	235.7977902311	244.2183631477	313.8438310839	335.0906776008	400.5429887988	430.291890166	401.3314612923	441.7374671516	431.5179847298	419.1449581998	430.147358916	458.271199248	538.3224280891	585.5685218391	501.8593340136	450.235269886	483.4849036751	450.7804359016
pom1-tdTomato_tea4-GFP_01 12.tif	1	1	157.0891466652	376	2	497.1542407533	14.6685430011	677.8625287342	58.4091168455	73	264	86.0151114603	98.9541983743	110.7712149759	57.7022655944	63.6810457051	100.1014355163	85.2982942402	108.2631583353	80.2716829121	83.2003735045	76.0533194681	90.8476716816	114.9520011087	92.0017040709	92.3397167663	72.7189688821	69.7995963236	65.6120149433	65.1483715514	64.6011913756	57.0310823262	56.2406363626	60.3741812845	38.6788891295	51.1200308939	71.3123323262	64.5006664733	49.1290437519	80.9124503275	60.0929312845	90.9263663431	69.7848868509	71.2379915058	68.929245168	49.6586458027	52.3497265319	59.7261099954	74.9879304707
pom1-tdTomato_tea4-GFP_01 12.tif	1	2	157.0891466652	376	1	615.1583254916	28.0716894665	849.385171019	94.4639784816	118	303	113.9925127245	121.0002641894	88.7440589485	127.3996985969	119.4975176074	122.1254269498	137.7547197558	132.593485218	111.155171416	114.9664507128	140.8127031542	127.1209510383	108.8729855436	101.2870887337	84.5474647102	82.2398475227	96.0028073209	122.616536162	148.9521481412	158.2466224251	154.2675167936	195.2783200162	161.8553056933	142.0345862923	105.0130815722	114.3927405891	84.0286658821	101.8036902962	127.9121904589	158.602864287	157.5429481087	181.0032956022	224.5301307258	208.0330807584	187.3706255175	185.8031409798	152.5003048795	167.6872962532
pom1-tdTomato_tea4-GFP_01 12.tif	1	2	157.0891466652	376	2	497.1542407533	14.6685430011	677.8625287342	58.4091168455	118	303	48.9890596211	24.6779023945	15.9842683613	18.8566641946	7.4928336282	11.7678478698	29.3077953795	37.7217561543	80.1310579121	73.9215343932	81.1593375345	54.1837007344	53.1230623066	29.8761344095	45.5565950215	39.9505159199	28.0053254902	32.2663118183	45.3762157897	55.2206371764	75.1215771178	80.2820995788	58.0577546894	45.6092887064	32.4951326191	42.9915111999	25.0014192402	26.6969962259	35.8318432311	57.3506624043	79.5218253275	82.6862336933	93.9931998392	77.8753002624	76.6578726907	80.4614005228	92.4188183288	77.1016389668
pom1-tdTomato_tea4-GFP_01 12.tif	1	3	157.0891466652	376	1	615.1583254916	28.0716894665	849.385171019	94.4639784816	257	72	159.5407915331	221.2138058561	208.6818030891	284.5721839485	335.2309160449	397.9963375943	420.6201168912	420.6348263639	499.9022824186	594.1048581022	593.7488196907	564.5056149381	507.7829993782	427.7282915331	278.101684274	205.8454993782	182.6371050097	149.9430335579	133.2532142219	157.9549761035	191.6611935514	182.0897824186	223.4719031868	251.7070309537	279.2807410774	269.2914222298	266.517292998	320.7369381803	362.3771766243	419.4640703417	484.0306190071	560.0437415657	622.7025550423	595.3002519824	511.8252763964	486.9955644824	446.7987261035	453.6056922493
pom1-tdTomato_tea4-GFP_01 12.tif	1	3	157.0891466652	376	2	497.1542407533	14.6685430011	677.8625287342	58.4091168455	257	72	68.438451304	74.0002392272	91.2801057637	181.537287567	348.8855948587	510.4004060566	598.0261181334	473.8131054381	281.2335155944	176.2188671569	143.7313183288	77.5761873066	69.3477327168	78.1418814798	45.6704052428	55.8460847676	47.5661368509	19.3076021015	58.5275422871	55.5417634785	60.0719962259	68.0778759459	53.1345165709	59.7249706725	63.1699373066	48.5464224954	44.4361828307	75.6760815124	70.7248892923	87.5518139342	71.1430818379	77.8484651387	79.4296012064	72.3059846699	65.7225699564	52.5447745462	74.7492423196	101.3899486999
pom1-tdTomato_tea4-GFP_01 13.tif	1	0	163.4044063053	380	1	583.2755015414	43.7923813931	780.4737018513	104.0850586926	314	123	45.3709014534	-0.7628062289	13.8372710823	11.1621408739	20.9671335497	3.8959869026	-9.2961110792	38.5290435432	35.7414865771	45.6641550341	14.6652536669	6.6470041552	25.5852976122	66.4538278856	72.142243413	104.5656036018	127.6821807502	132.7807932177	121.4157826383	56.7958892463	13.7211822151	-10.2433360141	-36.1843557081	7.0932321825	13.3149932502	3.3569040575	4.1931467333	24.460989344	12.6581125536	28.8295806526	54.4089060106	50.2660634	25.6268625536	16.198904383	19.6889353075	6.014110275	18.4069325406	48.4621286669
pom1-tdTomato_tea4-GFP_01 13.tif	1	0	163.4044063053	380	2	495.54080126	17.3826033539	715.2254655168	253.413169796	314	123	27.1402493585	42.4587308038	21.1127937107	16.7523200779	17.4446622003	29.1115831801	31.1342882583	25.5207832127	61.5299384861	73.4719957778	49.1417955825	46.7719835708	29.7111620376	26.0655931899	21.3451952407	-1.937285635	26.8252367446	5.7077440688	14.8988044529	27.8166104425	15.7116910089	26.433207936	23.4365445245	28.2730109959	29.9309801528	19.3245144953	14.6140245864	32.6151232192	11.7805488377	16.4969693292	25.3213203221	12.472056813	8.7802233169	3.5769050389	2.5724189549	-2.9735506903	-4.3135775458	16.427928395
pom1-tdTomato_tea4-GFP_01 13.tif	1	1	163.4044063053	380	1	583.2755015414	43.7923813931	780.4737018513	104.0850586926	65	257	64.8521026252	94.5392160692	125.7591053922	135.8630279182	157.7509470263	142.0180979052	127.7539174039	91.6431792854	86.3652251838	107.5579538622	147.8313303271	149.4361683804	217.4142974494	268.5693064013	258.6997385302	350.3609120328	398.0036936083	399.9854034065	324.9416411994	346.4573882698	352.3042103726	317.2009185432	321.9578155159	299.3123077034	265.881297775	291.6595773974	320.700450607	354.5268666226	444.4325673062	501.8350941617	496.6104847867	504.1722523648	480.71725562	540.8182077685	559.1096709846	581.1327422737	517.5265004117	499.9531564989
pom1-tdTomato_tea4-GFP_01 13.tif	1	1	163.4044063053	380	2	495.54080126	17.3826033539	715.2254655168	253.413169796	65	257	36.646485117	64.0567939549	62.2630114028	53.4465441176	52.5616767674	83.2788601984	74.6874905695	83.4458727309	114.7428698012	133.9337470799	134.3807889093	133.8057767023	134.4331163833	108.0647895604	73.0061347752	53.7739265232	70.1274116307	67.5664578546	67.6497098078	88.9723416437	139.9964912205	202.6905830174	232.8529772231	236.5215563247	161.5815945734	117.7629910578	98.4063626398	125.3087063898	191.9979764093	235.2145087986	277.3824775486	454.9293728937	950.5248318781	1502.2806098729	1387.5001736749	948.7249865005	485.3234565525	243.7975573012
pom1-tdTomato_tea4-GFP_01 13.tif	1	2	163.4044063053	378	1	583.2755015414	43.7923813931	780.4737018513	104.0850586926	142	331	196.9755157112	224.0963653205	188.5775461474	99.5655018765	115.3676665901	110.5656036018	104.4164336799	83.8859364468	77.8028879442	80.5771799364	53.1552235562	56.3260609586	33.0537424364	61.2187204638	59.1397816617	46.5083933153	62.3818470914	47.5799468635	38.0088002164	45.7169097541	75.0104481656	100.9697377164	67.0288197476	39.8670155484	34.7378041226	66.7935495653	65.8614613492	52.6603708544	48.457083094	13.1742054898	14.693411219	80.4888213752	139.9222116747	110.6366078336	109.7441110888	57.2338775276	50.7043365119	85.5660511929
pom1-tdTomato_tea4-GFP_01 13.tif	1	2	163.4044063053	378	2	495.54080126	17.3826033539	715.2254655168	253.413169796	142	331	23.9061897068	22.2724820245	40.1926276951	37.3310554295	19.4053352147	23.2565721938	32.6062120864	12.7485765884	16.6970425714	22.4739590753	14.1232103774	10.7525235285	-1.9466545314	-2.5428561102	9.3795376886	17.7056078384	7.4369717706	-23.0598544012	-16.9468071193	-20.0036613674	-2.4838554592	-4.4915255438	-2.7108248602	-4.2862032782	-5.8008618882	11.3186042576	-10.6438082587	-1.9856661688	9.7065742283	14.2310188084	7.2929491469	4.4271756281	12.5201525161	3.7900398045	-10.9845878811	23.3265286554	8.169729339	7.8452155857
pom1-tdTomato_tea4-GFP_01 13.tif	1	3	163.4044063053	380	1	583.2755015414	43.7923813931	780.4737018513	104.0850586926	236	47	273.6247670133	201.9619659065	174.2374786018	205.2587595263	307.9604807177	347.814138758	415.1042388557	448.0243641812	392.7212229052	370.9505523323	331.431305913	310.0404367724	362.9390980679	369.6167714078	424.8038645067	500.090302495	537.3218291877	601.0081898648	644.0943308153	602.4401153205	725.7527373909	790.4942331591	884.3621123909	982.2194121955	994.3479929247	1001.9683542528	991.0187286018	1006.8704945523	916.3306182502	961.3691517789	1156.0308542528	1298.1676543831	1487.3951527554	1580.5042836148	1695.8911244351	1926.0740264534	2105.7433786669	2365.1685088752
pom1-tdTomato_tea4-GFP_01 13.tif	1	3	163.4044063053	380	2	495.54080126	17.3826033539	715.2254655168	253.413169796	236	47	19.070119964	20.7520149022	32.6936347752	26.8827623794	42.2344469497	19.9750983982	44.9192410578	44.5395820408	37.907624033	51.7760525812	44.9704902439	43.7512112726	41.1658027439	50.2069404393	59.1219998468	40.5352281997	28.1603095799	30.8264065851	59.4537666111	73.7418322036	92.4827379653	112.6912950942	106.567373382	123.3358873794	138.1121731867	176.8434760838	215.8457140395	268.9648546645	354.3643297622	507.1202705174	789.390432464	1035.1388862401	1094.4581001072	1115.9767768651	1331.5999458104	1652.6598416437	2052.6120714614	2484.4128934015
pom1-tdTomato_tea4-GFP_01 13.tif	2	0	113.9517441727	278	1	617.8684692383	19.3415911849	798.0682323969	71.9586971189	231	92	45.1938680013	58.4153035482	81.0368448893	49.2578328451	16.9590047201	18.0822753906	29.1853230794	36.2199910482	39.9824422201	56.9158325195	52.8239746094	69.4172363281	58.4688110352	90.2193400065	121.5990193685	146.1967163086	132.6313476563	114.7992960612	144.0357869466	117.1987915039	93.845296224	76.9124552409	42.4425252279	52.2492472331	38.9089558919	53.4051106771	45.8091837565	20.0651855469	36.5841471354	43.5743204753	12.1245727539	25.7012736003	44.8497721354	70.3871866862	28.8875935872	5.7475585938	27.0768025716	82.517191569
pom1-tdTomato_tea4-GFP_01 13.tif	2	0	113.9517441727	278	2	507.7507396261	14.16755581	696.662155776	231.6074776271	231	92	14.5921965718	18.266879189	28.9031096577	14.8346078674	34.1836475809	31.3148121317	17.8584420959	29.9807667215	37.5603463928	37.0335010965	27.6948373596	9.096957314	10.6432117899	39.5298389872	41.6214934468	18.7005543192	13.238762327	20.2508574605	17.0572437723	1.9311858296	17.5035531799	12.9800037821	13.0870594461	41.2604298075	34.7809783101	26.5490141987	18.7288949767	5.5310800353	8.5302458882	39.4991383036	42.6260710835	15.9100676655	21.3517180562	19.0933155497	17.3396941304	25.2778960347	23.7709685444	28.3309050679
pom1-tdTomato_tea4-GFP_01 13.tif	2	1	113.9517441727	278	1	617.8684692383	19.3415911849	798.0682323969	71.9586971189	47	186	65.9875284831	87.9459025065	82.8806966146	93.4564819336	150.4846801758	249.2926839193	296.7121378581	347.453125	289.3419392904	238.9928792318	204.3807169596	185.9609375	205.021097819	208.1494140625	261.8718058268	311.0407714844	409.2677001953	440.1301269531	381.980061849	380.2954305013	335.2751057943	333.8036092122	361.270690918	392.2255859375	439.2148844401	521.7313842773	554.8403523763	622.5990193685	667.7697550456	619.5853474935	591.4176228841	575.7112019857	548.7737019857	577.5894165039	685.6601765951	794.3885294596	951.0767211914	1143.9957478841
pom1-tdTomato_tea4-GFP_01 13.tif	2	1	113.9517441727	278	2	507.7507396261	14.16755581	696.662155776	231.6074776271	47	186	42.0994292378	48.4788339416	19.7930124084	16.163363564	33.4564747293	31.6652759989	59.5391773661	29.392672646	27.9173308491	44.1505258361	34.1107105692	29.6484302957	50.4687021056	73.4171070536	74.025871702	98.3539153218	88.8937712788	108.0817595601	172.150485146	180.0068694234	132.1197234273	104.4356820861	112.0577523986	93.7792082905	69.1050749898	99.5380787332	84.1344125549	121.5814747293	104.6001311421	85.7020191629	126.8245981017	154.6516041239	178.95478609	289.2534311096	469.760246702	582.6667204976	487.9724455952	428.9928720275
pom1-tdTomato_tea4-GFP_01 13.tif	2	2	113.9517441727	278	1	617.8684692383	19.3415911849	798.0682323969	71.9586971189	48	186	41.0328979492	43.7304077148	48.2145996094	68.4055582682	64.2110595703	57.5948282878	94.4585164388	212.2782592773	288.3068847656	341.6742960612	341.7660522461	298.3874511719	288.7182617188	326.5314737956	326.4770304362	339.7713012695	367.6518961589	400.3641153971	375.0875244141	372.1440836589	391.3228963216	360.221110026	369.9594930013	352.3069864909	334.2016194661	340.0444132487	402.0751342773	479.6423950195	621.5073445638	942.2662556966	1120.4302368164	1482.792175293	1698.6911824544	1638.2243855794	1535.7938028971	1645.0759887695	1720.559753418	2024.8335164388
pom1-tdTomato_tea4-GFP_01 13.tif	2	2	113.9517441727	278	2	507.7507396261	14.16755581	696.662155776	231.6074776271	48	186	35.0593087951	48.2845895568	34.8380360086	44.1736581603	14.7672453999	30.2433196187	2.663943398	-2.6734792908	2.5742217183	2.6969023823	20.8626840392	29.2371448954	45.245415159	36.3443734924	26.0792367736	32.3345875223	39.3373544494	62.0890837788	60.7488127827	51.3288502176	70.1718067606	64.3827646056	71.7058236877	76.4228647033	69.1246265848	84.8950326721	81.2684050679	98.800875771	116.8458383361	181.6353280822	236.7071461161	432.1292856017	634.102837034	624.304395465	540.3575774312	543.1776864806	637.7198821187	826.0982593973
pom1-tdTomato_tea4-GFP_01 13.tif	2	3	113.9517441727	278	1	617.8684692383	19.3415911849	798.0682323969	71.9586971189	230	92	52.465616862	67.5746663411	97.3958536784	96.5271809896	107.5867513021	119.5545450846	131.2747802734	116.8023885091	81.9374389648	81.9295857747	91.0977376302	96.5913696289	122.2947998047	158.9655151367	177.9498291016	179.8284912109	156.5751546224	166.1516927083	122.5677693685	120.743347168	100.7426961263	102.3876342773	105.1426798503	76.3533528646	81.6523030599	97.9383951823	98.790608724	142.3808186849	170.7552693685	166.2576904297	177.1464436849	163.6530761719	121.8842773438	174.9409383138	196.7857462565	267.922648112	265.649210612	285.104695638
pom1-tdTomato_tea4-GFP_01 13.tif	2	3	113.9517441727	278	2	507.7507396261	14.16755581	696.662155776	231.6074776271	230	92	57.1056649963	44.5327890197	38.8380258361	60.0283537984	53.80828137	46.910230426	50.6815113504	79.9697803934	101.530184853	119.3343637267	79.7389861226	91.8271615783	106.7417733947	94.8162159403	105.9056527892	54.3823983947	53.5750660379	56.2331470926	53.6339242736	63.9771859924	73.7526173075	22.1914193908	83.1690805236	84.5430836161	62.8470386942	66.1244027892	57.548922646	54.0935800353	99.6699146707	100.2048878153	75.0995818257	80.0429818908	63.7130868713	65.4158660054	81.2872852762	58.3952768127	54.5761646707	50.6304859598
pom1-tdTomato_tea4-GFP_01 16.tif	1	0	127.8006259766	313	1	594.514405604	21.6077939359	770.7340596517	77.8213803253	246	85	27.882465327	58.7555732372	43.2795803986	34.689879064	54.9725939078	34.9927558544	14.0651435497	20.8126614533	22.0996691031	18.4693997346	1.6200345002	-2.4444593149	18.2022285106	24.5365790966	17.5551337841	44.3662706656	85.3934720002	52.9689724885	70.8706245067	70.1701443635	80.3697293244	53.1207872671	70.1653429312	23.9255968374	29.1182237906	34.0146267854	31.6018867137	13.17073437	13.5268541617	24.8196194611	70.7761624299	114.8689358674	109.4180691682	74.3300157828	86.7447089794	80.0376573843	63.5364163361	53.1804389598
pom1-tdTomato_tea4-GFP_01 16.tif	1	0	127.8006259766	313	2	492.5400352265	13.552344303	597.3579402043	30.5978956107	246	85	6.2400042429	30.9952736114	46.2766965443	29.0681902781	6.9154904897	6.6580340281	28.9217364206	45.5929400339	25.0315793568	42.8145790313	-6.6633567597	-12.3633079316	-11.5036786184	-2.0674908743	20.0466753855	20.6352679148	6.509189627	10.1409848744	10.3647295847	5.7464637969	28.9391924753	33.6730181589	56.7014808868	24.6775957956	4.9079017852	2.8623390411	4.8054441029	16.2467079376	19.1835670684	7.5116818959	16.0240008249	10.3424314076	-4.4356651093	7.5338885203	27.4830564076	35.8772621368	38.9227333282	25.0031064565
pom1-tdTomato_tea4-GFP_01 16.tif	1	1	127.8006259766	313	1	594.514405604	21.6077939359	770.7340596517	77.8213803253	67	228	43.0579210562	38.9042752229	24.5044339143	26.0147285106	37.1476630809	25.3465563101	6.3610826773	-2.4250297902	47.9347724559	87.5864041291	74.8472276968	56.7851142528	56.7959581656	112.9637845002	133.3771349234	161.0964342398	139.6196886343	108.4824205679	120.4155463817	111.2733955028	108.800800288	131.5013211213	144.9524319611	172.0255317333	184.8261502229	213.1481310171	258.5801581981	268.8591295523	237.4624417268	228.9832140249	291.9796536408	260.0866279247	274.1221707307	279.4234199169	244.8969306591	307.5925483348	344.2401109976	344.9633775992
pom1-tdTomato_tea4-GFP_01 16.tif	1	1	127.8006259766	313	2	492.5400352265	13.552344303	597.3579402043	30.5978956107	67	228	30.6389503692	8.5497474884	16.8260129506	29.6066729441	39.4394773061	29.4190915639	34.0979754343	42.3837725535	35.0370114857	15.6939939076	9.9757830515	2.2987810984	-12.9195009654	36.0438270782	39.1151975209	21.1180254831	42.5970395619	44.9057858998	45.9761187449	21.1834755157	24.2358029897	37.9396197214	36.0545082305	22.3117815867	42.3611895456	30.8006223256	15.2455075795	24.9787737742	41.4594154571	61.4277992462	48.2807858998	29.5710080678	48.603499116	35.9036700144	43.6812782501	70.9554278269	81.6402015899	84.5663693959
pom1-tdTomato_tea4-GFP_01 16.tif	1	2	127.8006259766	311	1	594.514405604	21.6077939359	770.7340596517	77.8213803253	123	275	213.704730952	212.1925239208	204.3289781851	232.3985582632	213.0103746695	175.1279487255	172.4943834585	168.0155219677	128.8020413361	126.492206538	130.8479397736	85.7801297151	117.021910314	157.6181831005	174.2954291942	195.9926948192	139.9026069286	126.0051459911	117.4097480419	112.321918452	112.8059679312	90.4261054637	72.1291083934	69.8743476512	80.7039578401	127.2804348908	103.6368395132	55.2399278921	48.7327053986	50.1444892528	33.4000027619	52.8151232046	37.2597643179	72.0651842398	75.001972163	103.8753445588	154.6161892854	116.3743883414
pom1-tdTomato_tea4-GFP_01 16.tif	1	2	127.8006259766	311	2	492.5400352265	13.552344303	597.3579402043	30.5978956107	123	275	40.0696652943	46.3912188425	36.2746416941	19.6965980743	46.5764401967	47.0659421498	13.9702390248	23.8308347279	12.8298276479	20.6805560007	4.2295265411	10.8466631785	45.8787676706	30.3309771433	19.2378680124	-6.0737978404	28.6763750925	37.8413327748	25.3705889597	29.8126665964	36.540246349	13.9345131134	22.7037391876	13.3000831817	16.4119911407	7.5687599395	-4.5286318248	10.0861753041	3.2468503529	20.4678586537	39.5085284128	24.3880348419	12.7630653594	10.9213091746	4.1693153594	20.951368989	26.7966550404	31.9214515899
pom1-tdTomato_tea4-GFP_01 16.tif	1	3	127.8006259766	313	1	594.514405604	21.6077939359	770.7340596517	77.8213803253	187	35	258.9059638622	231.1879869742	261.1024156851	313.9636420848	333.2166328075	320.1322211864	328.7654202424	408.9167263947	439.1643256786	473.9899482372	534.6899604442	584.9573554637	619.2696520132	757.01839062	599.398069982	611.8894029898	671.1155585887	709.9632555289	808.5675035757	989.7641588492	1099.4833971304	1057.2179348908	1239.1393216096	1312.1743150992	1283.0812568309	1272.2139879507	1280.2324205679	1423.2196438752	1389.1015205028	1393.6960029247	1349.8783759716	1415.1685371044	1318.9206122997	1101.6548245393	872.2173652294	725.4184557242	602.128172521	561.9207750601
pom1-tdTomato_tea4-GFP_01 16.tif	1	3	127.8006259766	313	2	492.5400352265	13.552344303	597.3579402043	30.5978956107	187	35	46.5791053985	50.0472552195	51.0990028594	43.9679400339	38.1208534454	55.6162147735	71.0475502227	78.8633461212	74.6563352162	60.5525957956	64.9652137969	66.9509722605	92.3797645782	101.2211138621	150.4395993764	204.4694048777	264.0371742462	337.1087888295	356.6354408477	429.5394935821	420.6621945912	444.1782061472	508.1150144154	545.753910086	723.3763059193	827.1501503204	807.0068804636	858.987511974	831.5414670522	975.8206825469	1190.5684039011	1119.1098671173	1023.9224484975	964.2023150339	777.6971067006	678.8181190704	567.8868039662	506.9285520131
pom1-tdTomato_tea4-GFP_01 17.tif	1	0	143.1782106328	333	1	612.3979883194	21.4353113504	832.5690549215	89.2890153317	260	87	40.0566422145	47.5292170842	45.9581314723	43.817018191	58.1064875921	79.7231461207	75.1207698186	31.0151383082	19.9320694606	34.3540868759	52.2067276637	22.721315066	16.3179540634	19.3969132106	39.0651667913	55.4570531845	32.5386571884	33.1701879501	42.0278743108	10.9708267848	14.5707006454	29.1127742132	42.3219010035	67.1042496363	71.6825984319	111.9286311467	176.2198502223	175.977560997	138.2177546819	89.2966527939	57.2988704046	60.3063980738	88.1296199163	106.9938370387	160.0868139267	187.2555761337	186.2867244085	237.7249364853
pom1-tdTomato_tea4-GFP_01 17.tif	1	0	143.1782106328	333	2	503.5722283787	12.5624986992	659.4354702985	50.1965874313	260	87	6.5308294826	13.5917018784	10.9559495184	19.4142828517	33.4676580959	42.1184861395	33.3125372463	34.3912522528	31.3013271226	38.7428350978	12.8228318426	1.6598171128	0.577673965	17.0045131577	11.0318060451	20.5434128973	13.5367397202	18.2675441636	7.6802130275	17.1419948472	34.033118301	23.6982997788	52.8460455471	13.1576707098	19.0821905666	20.8896246486	27.241329564	17.9024318589	41.9438035223	40.8522507879	30.8793910874	55.4492559963	49.6934983465	44.0433213446	55.6079880926	65.8152024481	39.4795497788	37.1912197007
pom1-tdTomato_tea4-GFP_01 17.tif	1	1	143.1782106328	333	1	612.3979883194	21.4353113504	832.5690549215	89.2890153317	73	245	66.0298274358	98.6412776311	86.3629776637	93.0640478134	89.7774470647	93.7853002548	61.9588435491	51.1419286728	51.4372777939	44.0596939723	47.2473363876	97.660381635	64.070904096	71.1276464462	79.2232275009	72.3853368759	81.0218928655	54.3909724553	39.4534114202	50.9566869736	73.4968481064	70.9270238876	95.8578710556	172.9035253525	220.6668513616	221.3631607691	272.6629858017	238.3240779241	173.4764827092	179.8735774358	215.8582372665	218.2090063095	284.7872533798	287.3172623316	313.8172623316	372.4324560165	344.2790543238	342.8568944931
pom1-tdTomato_tea4-GFP_01 17.tif	1	1	143.1782106328	333	2	503.5722283787	12.5624986992	659.4354702985	50.1965874313	73	245	18.8004726304	8.6520046128	16.2077805731	22.0577968491	24.0475429429	38.4616257879	40.0546433661	32.3015916083	37.0230881903	46.8355068101	24.2529160712	38.8696458075	9.5777960353	7.6573858791	38.2509934637	38.4610764715	26.1059535874	47.690568659	29.8291794989	47.5113694403	52.5399745835	26.0573899481	51.2141078843	70.896399551	67.6260544989	46.6501633856	56.7371995184	72.1989101304	61.480404271	77.8628709051	82.0641648504	66.390947077	70.5477667385	68.9048427476	65.3163010809	62.2765468491	52.875301732	60.053036107
pom1-tdTomato_tea4-GFP_01 17.tif	1	2	143.1782106328	333	1	612.3979883194	21.4353113504	832.5690549215	89.2890153317	88	248	141.1749893824	191.947877566	179.4575821559	107.8069270452	86.671693484	88.2372045517	134.4110733668	143.7854630152	164.1144425074	122.2440811793	111.2059138616	59.5908015569	44.3350032171	37.033021609	36.4901545842	2.4508886337	40.9864314397	61.2667455673	54.0561132431	33.8096736272	62.3163061142	51.5834569931	71.9189265569	83.2756567001	41.865052859	74.8536596298	104.2883723577	84.6250015895	99.7392390569	137.1552546819	134.0546890895	127.2589737574	135.9707250595	126.4274918238	133.4363419215	173.6315120061	138.0379247665	145.2971614202
pom1-tdTomato_tea4-GFP_01 17.tif	1	2	143.1782106328	333	2	503.5722283787	12.5624986992	659.4354702985	50.1965874313	88	248	10.5740118557	18.0575120184	21.6252203517	36.2665370835	28.6850144598	17.4444240464	18.8128424221	13.1113653713	9.7174241278	5.8820868068	4.6970790757	6.3967962795	12.1074896389	-0.1449619399	9.7636480861	11.7225409084	21.3970200751	0.7663031154	-9.1773309178	7.8423325751	4.6778021389	17.0854966376	46.2059698635	22.2805446519	20.3317633205	50.5752935939	19.7510850165	12.0198024644	15.9173549546	22.330573135	47.0903692775	33.6485764715	17.4695501857	-1.7949456639	4.2380438381	1.1181402736	12.8851487372	20.9366013739
pom1-tdTomato_tea4-GFP_01 17.tif	1	3	143.1782106328	333	1	612.3979883194	21.4353113504	832.5690549215	89.2890153317	245	85	202.1485408147	150.1242081324	120.8366918564	110.7874568303	84.3750829697	109.6495987574	167.7419856389	152.7508153915	135.322084109	176.817384402	163.6035375595	115.5736710231	87.54124101	101.6211360296	75.8869034449	56.8387670517	82.0155248642	103.8894669215	105.3232234319	135.5641698837	183.7176122665	192.9670426051	166.3263565699	146.0460017522	168.0020157496	168.711529096	206.6647558212	181.5903743108	171.6112076441	167.6036596298	146.2914648056	131.5586563746	133.908041954	136.8478002548	166.4658829371	200.0331233342	183.6173111598	169.2011124293
pom1-tdTomato_tea4-GFP_01 17.tif	1	3	143.1782106328	333	2	503.5722283787	12.5624986992	659.4354702985	50.1965874313	245	85	37.0636765692	28.752448135	38.5661586656	49.1027492417	29.0629848374	42.7028977606	48.3837449286	21.9733445379	19.7877874904	4.8888718817	39.1660121812	48.5093959702	56.9152187241	15.1258612209	18.7152878973	11.0834214422	30.9056768947	60.2058071031	29.8412644598	2.1505906317	-3.1827121841	-6.3643629816	7.2248500718	4.8290981187	-11.4271478123	2.1404587958	23.6416794989	26.8242966864	37.8664109442	29.9030320379	16.4231329494	35.1490240627	69.6727260484	75.4233363999	90.2597418361	126.7743292385	127.5216030015	118.2761602932
pom1-tdTomato_tea4-GFP_01 17.tif	2	0	148.1215716903	351	1	618.9810158001	27.8184178263	810.4909977829	99.8698955513	258	70	8.1618268106	46.9595359577	73.260032377	72.9984560423	33.3911358926	19.5426251504	34.2812115762	53.5387392455	6.2655458861	17.0549135619	41.5148338093	36.4239117715	60.845196765	83.898724597	136.7208274616	118.6343609902	142.0100934121	138.5285870645	130.1308616413	106.2084576699	124.4797792845	124.2547630085	164.2378562702	219.5351178262	205.3980532103	227.6965151244	268.8261131061	279.3302431517	282.5204897337	282.6031923705	296.9408185098	289.5460838093	322.9640729043	306.0369285358	301.8202333861	377.9159365111	376.2627382689	362.0790427936
pom1-tdTomato_tea4-GFP_01 17.tif	2	0	148.1215716903	351	2	508.8071295758	15.4647338193	690.2083785743	112.8440821667	258	70	19.3118075986	16.3511345843	4.1653333962	4.7868950824	39.571308738	22.6064039528	15.4236443499	37.8818149229	16.5922946592	24.3684177061	18.3079929014	9.4506117165	15.2369174619	7.684589988	-7.2893785179	36.2960605283	28.1192620257	42.1268507302	92.3737582822	108.3074741026	93.6901848773	98.6061801572	68.0251051247	71.1889438291	66.4549553851	81.4723910947	93.9631951312	104.6163933734	118.5447380999	128.1984653135	173.6733595192	164.8322136859	233.670165346	400.4439283669	500.7167758604	541.8753451963	432.4181104958	265.0192660947
pom1-tdTomato_tea4-GFP_01 17.tif	2	1	148.1215716903	353	1	618.9810158001	27.8184178263	810.4909977829	99.8698955513	93	282	48.4609804564	37.577232084	15.763958972	57.8195823444	95.0123313678	60.701825183	68.7095359577	66.5378237181	67.9875917845	57.1934430215	28.2143780801	58.9744488809	33.0055768106	27.2973858926	28.9470440957	29.8497540566	39.121747058	55.0207338744	95.0847597533	61.8711163613	90.5505393757	151.6455304238	145.2555361205	130.2949241413	150.3736391478	150.8879213744	145.557314278	173.9941225462	235.1015240762	167.1228050007	130.4186830931	95.7504091673	80.8263572468	78.8854596231	62.6415427936	44.1551943236	46.0175193561	-1.2958351361
pom1-tdTomato_tea4-GFP_01 17.tif	2	1	148.1215716903	353	2	508.8071295758	15.4647338193	690.2083785743	112.8440821667	93	282	33.6118971169	40.0012810687	47.8606357236	32.7352695127	50.2559604307	27.3892001768	68.5311679502	62.5261427223	46.8571567197	43.982258445	62.1796461403	81.4265536924	62.7790520648	93.7679436664	86.6050611794	69.6306755999	60.8898308734	72.915852195	63.7921746234	62.940469708	65.4181104958	76.7202752093	63.6724236468	37.4952589333	44.8993523578	84.9681593239	55.1328728656	29.7052402158	21.4122511208	38.1195265114	66.0032952289	86.5122470518	63.0462029437	62.9919833799	87.6369825661	59.0535881976	56.8078810036	49.2120761533
pom1-tdTomato_tea4-GFP_01 17.tif	2	2	148.1215716903	353	1	618.9810158001	27.8184178263	810.4909977829	99.8698955513	104	267	130.104575834	132.6981020384	137.3913596882	194.3208640827	185.4837669147	180.0827659382	131.7809877806	132.9383567585	137.0124941283	193.9005759968	245.6938295775	325.0591046426	261.1834332559	212.9309715046	259.1929954303	186.2855247272	132.1024599486	166.8708722207	156.7149884316	142.5790427936	152.963950834	124.3220847858	65.0941388223	53.6095400267	34.8529278848	41.0786562376	27.1328351113	29.1085227741	1.3757346882	29.7894513223	46.7314679238	49.8068870319	54.3680646035	100.061607084	117.9190696491	134.4829327676	176.2952496621	162.2579978718
pom1-tdTomato_tea4-GFP_01 17.tif	2	2	148.1215716903	353	2	508.8071295758	15.4647338193	690.2083785743	112.8440821667	104	267	31.8364251117	44.8584994932	90.6057936012	90.4929802874	63.9975375791	75.9530022601	32.159219708	45.1357211729	90.3320916156	93.8822828591	121.633055971	103.1348259906	101.0274448057	71.7737013161	42.9203281065	107.9094638486	58.6107374489	39.0016676247	9.5564059873	19.7212721169	14.961933738	20.3360182106	32.1768792132	24.2492669085	32.0482171039	17.5668531716	5.221139874	-13.4846096377	-13.4562384626	-17.5987555524	19.8482150693	19.0306593239	6.1297804177	19.0037835101	13.4249464333	16.8694349587	4.717813458	12.4037367165
pom1-tdTomato_tea4-GFP_01 17.tif	2	3	148.1215716903	353	1	618.9810158001	27.8184178263	810.4909977829	99.8698955513	249	85	189.5044374876	190.9378277871	166.9335960163	168.9464133991	158.2411521686	198.812013985	248.4478578978	245.4674298379	233.1927512897	226.8273338093	229.8804750853	209.5406923705	240.2795229369	227.1674013548	129.1513694538	135.6391624225	122.6345034056	108.6759462767	74.9398622923	58.2074404173	80.507326485	107.537783028	82.7141746296	62.5486065957	60.4715802285	58.373333972	57.718630196	136.9624656452	183.4386212441	241.4614077025	224.2076235228	235.5446800007	208.7155784382	163.4544293496	134.4814679238	168.4477968626	147.2224754108	192.5629498574
pom1-tdTomato_tea4-GFP_01 17.tif	2	3	148.1215716903	353	2	508.8071295758	15.4647338193	690.2083785743	112.8440821667	249	85	63.9071038226	77.2245883604	105.0919589658	90.688882794	69.8477166156	70.0075473447	83.7008456846	99.2765903135	103.3841139138	63.5827019671	86.9797966937	76.5938510557	105.3902377744	100.4671013812	91.6894524554	81.9571526507	68.8802076637	49.6919752419	49.086160626	48.1994215309	39.9235222796	14.8112175921	27.0389397601	46.6914869606	52.4158725401	77.2121371885	39.4782097796	52.330321596	18.8015028298	31.4362175921	34.7822360654	19.0835055967	30.835367169	44.6640211403	27.5060621559	38.2119133929	30.9153842588	46.1011142393
pom1-tdTomato_tea4-GFP_01 18.tif	1	0	140.0357097315	333	1	536.7877276356	21.2415602771	715.613400935	85.0103214593	292	129	367.2148765311	349.8565594738	328.189445216	257.0873333996	157.0139894868	131.8338340506	117.3866701509	134.0922975923	96.6309735363	94.4795046235	111.1440554048	133.3587974295	156.5044273124	179.1377891288	196.7786175793	228.6010866548	184.1601076509	163.1797813163	119.3830690767	109.0235313163	114.6747764334	124.4810508475	121.1568524426	137.3260825858	75.5252199556	107.9905316418	90.3739138032	76.8426638032	66.0436932629	76.4419273123	80.8126751965	64.97224144	80.83942894	78.7044598644	71.9389772798	88.2138999686	67.5910361991	47.1800254569
pom1-tdTomato_tea4-GFP_01 18.tif	1	0	140.0357097315	333	2	468.7203684702	13.1927019129	583.4024635753	35.3711810129	292	129	56.9251596874	45.900420104	69.4402150259	59.0062245474	56.3164764191	54.9906707551	17.1491790558	14.8382151073	17.8749277538	18.5351450389	20.4791351105	33.827361022	26.1425058788	12.9071237987	29.1042673534	25.3489878124	14.3040354198	9.6615081574	7.9196563508	9.9128102407	-3.2416290496	24.0876861359	18.6564422394	20.0555002635	-1.471080547	20.0046884959	23.6974273469	21.9858591502	23.4600107616	32.5485117381	11.8936350292	8.4968251333	9.6124867544	24.7306813345	25.4603668	9.1080515331	9.6678965038	30.8481536652
pom1-tdTomato_tea4-GFP_01 18.tif	1	1	140.0357097315	333	1	536.7877276356	21.2415602771	715.613400935	85.0103214593	40	204	429.3662640637	476.9543174491	447.5594606782	411.5147422538	424.3963543957	360.0757367199	288.3349123384	278.6618980155	286.6084922538	290.8599367525	283.0769981131	311.3606284842	316.5489422863	327.8099082694	394.2604697928	454.7924929048	467.4066083019	455.6549400077	351.3868736014	367.9958010103	333.9770835624	277.6094484712	302.7751792655	367.9750897472	430.8130210624	564.1211875663	741.9664634452	934.5551271821	1090.2158530936	1062.798413315	1030.4986086275	937.470695216	916.1916017915	767.4776532238	729.4975099946	792.9091310884	820.8297446952	1005.6764243827
pom1-tdTomato_tea4-GFP_01 18.tif	1	1	140.0357097315	333	2	468.7203684702	13.1927019129	583.4024635753	35.3711810129	40	204	78.1705006704	75.5718678579	70.9332977082	72.0433237499	82.8469736522	63.044564798	67.2153004751	82.8900441275	84.0411264842	85.5249928579	94.7255747264	115.9430226431	104.518767272	79.6194142446	69.1425058788	73.8466888215	68.5338022655	101.5333343293	97.3425587759	124.5359791861	145.427356953	144.2170908397	162.9374887889	183.9069101756	184.2858774608	211.0672291861	242.5186248566	318.6806935415	399.5027964061	510.7372527863	620.1202483918	697.407439147	768.9938649282	729.7061452017	666.7684417512	644.2693776236	659.2395517772	735.6690765168
pom1-tdTomato_tea4-GFP_01 18.tif	1	2	140.0357097315	333	1	536.7877276356	21.2415602771	715.613400935	85.0103214593	80	249	65.8968223319	82.7076336926	110.5029624686	77.8705772147	64.9236981457	63.7249269868	51.6015139009	76.3403037772	97.1650921887	94.3237429048	113.063651759	101.4878460949	167.7338991548	132.7232790376	120.0036948905	112.6120119478	139.0200116222	162.0174278006	217.7576825207	236.6219199881	200.736340561	174.736340561	126.6065391288	85.6058067069	73.3110679373	90.7518231457	94.7282432303	83.1529258475	63.1900555676	67.1720501965	71.0977500663	69.0405194347	84.772636134	75.5572837577	132.7530235038	145.9159873709	159.4468304699	145.1436688488
pom1-tdTomato_tea4-GFP_01 18.tif	1	2	140.0357097315	333	2	468.7203684702	13.1927019129	583.4024635753	35.3711810129	80	249	14.5554290558	37.165831481	37.3319590038	20.0183095083	31.12148944	13.5747975454	43.0538217967	12.8854054556	15.5960479523	7.1134124543	21.1517527049	13.4093312368	31.389067565	23.2520741568	19.749642923	12.2184336131	23.2561126496	17.2447397655	42.2479949738	11.4250783071	26.4392181183	31.4321075226	34.8671661164	33.3365061229	28.7867217805	14.0550730174	22.3569732453	13.5202422883	15.5572194204	32.8015329784	36.8166493521	34.2739756053	37.2529388215	31.6071461782	20.1695749706	29.1639393911	33.88812152	10.8709197785
pom1-tdTomato_tea4-GFP_01 18.tif	1	3	140.0357097315	333	1	536.7877276356	21.2415602771	715.613400935	85.0103214593	252	84	86.028515854	101.4173301444	131.0098594413	127.6121543631	168.7378460949	145.8375775402	157.6838096366	158.6789268241	158.9696372733	113.402722397	126.3150148775	90.2159344738	115.0922365571	131.9790570324	123.7400840506	162.9807660168	152.8019736991	171.9639203137	170.7237062837	184.5962241873	233.2569094087	326.0271120454	396.955456772	391.5280072277	377.8440676118	345.2206748709	256.8036623384	190.5839561209	182.8793459321	238.9677248384	278.9525270845	365.9237388358	443.4341555025	503.8460614269	502.3318402355	488.1178306327	401.2600628918	356.24177269
pom1-tdTomato_tea4-GFP_01 18.tif	1	3	140.0357097315	333	2	468.7203684702	13.1927019129	583.4024635753	35.3711810129	252	84	28.4696034536	35.8250620311	45.7484018749	23.6342559601	36.6173593944	26.3448069042	23.4498789256	24.6360666698	29.5692433462	56.4994191275	68.2725107616	53.2348927603	53.8132619009	56.6153045441	41.7401214387	50.6145314321	55.6567779328	43.6894012238	34.5538523143	44.2532948599	42.2320546255	60.6835418488	57.7157073762	62.8253163443	69.8417246288	68.4755950715	47.0475656932	54.3028655793	39.650786315	39.9356679068	37.166238382	27.3289174185	26.6897470897	28.7603444204	34.0014434601	31.6350697622	42.8559458202	41.9637033885
pom1-tdTomato_tea4-GFP_01 20.tif	1	0	158.5496767578	370	1	588.3601437349	25.5869804045	755.0021872486	89.4230406205	302	124	9.0370934071	35.9440554839	42.8494509917	7.3237551909	12.8437543771	50.3810672026	75.9718061349	43.2376549305	56.2469729644	34.0576419097	-0.8167070487	-1.2432410656	-9.2236284354	6.414026187	38.8085981271	29.3488406401	42.9686323068	24.3075401844	18.6202232899	-0.4831092296	-2.7230180838	16.8885134917	24.8338056467	1.2467898589	19.5415896636	17.0214887521	19.0333702625	-6.1754920421	9.3887576323	5.3454023263	1.1902306141	23.1068159006	34.8185875477	47.93276398	19.0932864409	1.29995148	16.9580732248	12.3032677235
pom1-tdTomato_tea4-GFP_01 20.tif	1	0	158.5496767578	370	2	488.4006927197	13.387294017	599.4147891979	58.5822632961	302	124	-3.8563506787	20.1774322803	23.2540212289	23.3895599659	20.8297149952	7.0767547901	6.4737884815	30.1581451709	10.0509470915	4.7580088591	6.9113596892	-9.0643279736	10.1564361866	8.1302012419	5.6145558969	-0.051612316	17.5350677784	34.9841746306	20.1756520883	23.4870025928	17.6462229704	25.2133616423	15.9446848845	-9.1479054475	-5.3589243278	11.5431651091	-7.7462025667	7.3221059457	17.5337860401	7.841952544	0.6367625212	17.2414683318	16.3974436736	8.2479584034	40.4576650277	30.2248159066	16.0506419157	25.2635630583
pom1-tdTomato_tea4-GFP_01 20.tif	1	1	158.5496767578	372	1	588.3601437349	25.5869804045	755.0021872486	89.4230406205	67	248	22.3713015776	14.7960045399	31.7498823068	68.1736087065	77.9809207183	71.891748355	90.2316938302	109.0083458485	117.1058393381	105.7542971831	121.0879356922	88.8977704904	78.3057091297	86.97379995	133.404626773	175.4019412261	170.5475304188	194.3918500802	135.8592369618	109.023767398	157.0642947417	130.5201256336	134.8758385243	170.137048648	145.0264732899	134.8807620269	95.0118858875	112.2584272287	99.7071170073	98.6297447743	119.4505048654	119.6016482573	127.6958865386	141.8311404448	193.797204898	212.0034020008	238.1327151519	322.1592654448
pom1-tdTomato_tea4-GFP_01 20.tif	1	1	158.5496767578	372	2	488.4006927197	13.387294017	599.4147891979	58.5822632961	67	248	1.6731801644	11.5883718148	6.783938628	1.0909556364	1.6053090707	9.4901459034	21.0025258676	40.4262522673	44.7011139209	4.686496001	6.3679738656	18.4442372933	16.6511668181	11.1360300993	25.2764516488	59.9782745655	67.9968597706	95.5897654509	65.7675201709	31.3701406137	38.9292328174	16.6197235401	4.9560882862	0.1749400114	34.8440480844	44.1529266651	23.7152944222	54.549197417	37.9520396208	39.7863393441	38.9440134978	49.6361521696	55.3157379444	24.3184743539	22.6649404183	57.6449920948	65.8619415577	52.278486154
pom1-tdTomato_tea4-GFP_01 20.tif	1	2	158.5496767578	370	1	588.3601437349	25.5869804045	755.0021872486	89.4230406205	70	262	94.9646243315	131.3323408029	138.9368736805	124.8716270985	112.176111148	104.22573273	77.6974327625	81.335514631	77.7712039214	87.5891970855	97.7793419422	101.1517988107	96.9676150542	100.4569135568	54.293725894	84.5403689605	111.1030520659	90.9442182443	107.2864016753	163.7301476063	150.2924441558	148.1025027495	149.3322187326	167.7348473133	212.4012901844	203.6036420724	241.1475060047	269.5162193836	318.7905520659	223.1324099761	203.0314985177	198.9787641427	206.7656700672	247.0346113107	270.4902184071	302.8815351388	405.4261925282	517.1745242339
pom1-tdTomato_tea4-GFP_01 20.tif	1	2	158.5496767578	370	2	488.4006927197	13.387294017	599.4147891979	58.5822632961	70	262	56.0154449756	76.1977976775	54.1158986703	43.7480601286	20.5956858611	37.464806141	26.8190236703	33.6721323943	21.3967519418	12.9716013884	14.2796865121	12.388420643	-6.402574637	12.1129079476	-1.2813079541	20.2783335661	16.1195506071	8.8747284229	17.9810211475	24.887474598	39.5292389209	39.5057709034	23.758568348	32.1914500212	24.6070485726	11.0088430062	3.9164561247	30.4989044483	41.2472564991	43.8909332569	40.310916167	39.3005401905	35.9154083545	26.0497263884	36.4392731006	12.7451914763	37.6649811084	69.7686391488
pom1-tdTomato_tea4-GFP_01 20.tif	1	3	158.5496767578	370	1	588.3601437349	25.5869804045	755.0021872486	89.4230406205	299	108	120.6219729644	109.6352175933	117.4537397287	159.6205081206	211.0588219227	195.3847496571	244.0195152821	288.0930829904	237.7393028797	285.4115034006	277.6839846831	216.9724978667	196.1129601063	140.6787966948	88.3421674631	99.623010562	107.4773399891	121.2885379058	60.4018395008	52.5770714344	46.7723025542	90.7691897612	82.6533450347	79.9963829579	50.2207481922	95.2762494943	42.9130292795	66.5501345855	95.8995812	93.0828901193	147.5687706532	184.0298709136	216.6333865386	205.2231285633	178.8511803211	179.6009972157	138.3845868967	125.7435753407
pom1-tdTomato_tea4-GFP_01 20.tif	1	3	158.5496767578	370	2	488.4006927197	13.387294017	599.4147891979	58.5822632961	299	108	70.6208323454	78.5748118376	69.1374135629	76.2154368376	70.6684804574	73.0677927946	73.849958322	59.2654958383	66.0501231169	71.8511688526	65.0383636768	46.1704946176	27.0506622608	32.1116363819	51.5457285857	72.615990223	69.7395050342	74.3547597543	109.963626128	90.5902333871	66.897606434	48.9748159066	24.1127960499	27.6451039926	24.6996795948	24.5113047575	42.5756459847	31.8444244678	28.9781118051	35.8610260303	29.4685089405	44.49174299	39.5704274789	43.563642404	51.1227040902	50.4338002816	48.4136586801	42.0406524952
pom1-tdTomato_tea4-GFP_01 21.tif	1	0	122.9186723	304	1	605.0146937124	25.65657902	771.6104462422	82.0915478231	278	123	886.104202772	931.8820754933	860.2228551157	803.6664586313	690.0740514048	497.9368240285	403.3892572967	366.938573703	280.093277479	242.2310541717	231.3015497772	237.6362869191	222.0803176808	232.9833938527	229.1688390024	184.9973912485	197.2223871795	184.5884963918	217.6710769582	208.0076451548	186.7833816457	208.9210769582	210.1438552785	173.3853917368	159.0475418019	197.6790318735	183.2871861704	210.7326817759	229.8065343149	196.5865229217	237.19915313	226.4052281626	214.0974278696	234.0699823944	220.5326695688	203.1102045623	180.5053054738	172.3783116587
pom1-tdTomato_tea4-GFP_01 21.tif	1	0	122.9186723	304	2	498.4637214768	17.9952791119	598.3741311	38.0554210911	278	123	58.9957918695	52.313154337	27.6128674718	25.6867912185	45.7578361404	44.6987439366	49.7896558018	40.5977409255	60.3593986404	55.4397615961	63.1650220128	49.0842725011	35.6003247471	42.9794141026	31.5315279535	18.9748975011	11.158257283	36.2872550857	16.6394482823	8.2859123123	11.4516227615	21.6201204828	41.556694783	60.9767285557	39.7380302322	10.7378267817	16.3207023513	11.256340779	31.2136873774	23.5263908279	16.8424105219	15.2279085688	14.6972485753	18.8538139236	-4.5328437913	-0.6858691005	21.0583935948	2.7362602126
pom1-tdTomato_tea4-GFP_01 21.tif	1	1	122.9186723	302	1	605.0146937124	25.65657902	771.6104462422	82.0915478231	26	178	830.5863398162	902.6437535532	981.4508010793	1014.4038853892	976.4081578501	1000.0476435272	1069.6257278371	1099.8433792043	1138.7674514699	1073.616328423	1124.5117955454	1099.248734022	1056.7775019256	1075.8822789439	1106.5347040741	1100.9105992564	1129.4094599334	1168.6141718475	1215.6694696991	1298.6715448944	1349.2383580454	1416.9241897511	1454.3059849985	1508.1532343475	1428.5919957407	1348.5428014048	1328.2950393605	1429.0489049204	1507.4370478241	1388.0720982798	1239.9845331756	1136.901077772	1050.0621698944	982.7346145558	967.315140272	939.2672073293	787.9930374074	806.6811070688
pom1-tdTomato_tea4-GFP_01 21.tif	1	1	122.9186723	302	2	498.4637214768	17.9952791119	598.3741311	38.0554210911	26	178	88.7606234125	79.2927075596	117.9707674555	184.8984611404	186.9981112055	152.2001375727	186.5645581456	211.0915153396	263.7548861078	326.2778760167	382.3695304763	439.584231811	484.9833610427	433.3810864659	468.3600700271	497.2913037511	619.7558626703	810.586978393	939.910830932	1045.8110587966	1009.4236076248	810.4703605544	599.5599194737	461.869815307	470.6473014724	455.8780957432	497.0913932693	587.2515291742	660.0790845128	688.3013745518	637.3590324294	570.7083569737	534.5113558344	531.2546012771	475.0290560297	447.6773307693	478.4058057042	408.328779337
pom1-tdTomato_tea4-GFP_01 21.tif	1	2	122.9186723	300	1	605.0146937124	25.65657902	771.6104462422	82.0915478231	72	221	46.7739415415	13.0873570688	23.0241856821	57.4584304738	28.0955357798	34.190160617	49.5367182342	28.3730626353	37.921015923	28.270218397	12.4375361053	14.5772252329	2.5900019256	12.2331904022	51.144831841	65.4741165089	73.0286819386	103.2137812225	122.7778071014	104.2537592498	142.1409866261	159.5137690155	132.0339919972	138.2039749074	152.1104080129	173.1968337941	125.0235346405	148.1033482798	109.5854446339	86.5340123423	75.0298416066	75.2094273813	90.8182530649	128.8394119191	143.6389114308	167.5202590871	216.2375035532	275.3355463592
pom1-tdTomato_tea4-GFP_01 21.tif	1	2	122.9186723	300	2	498.4637214768	17.9952791119	598.3741311	38.0554210911	72	221	5.6045870356	-7.815345012	12.1277498774	9.7577038975	16.1345247797	34.639153279	34.9827710362	37.4534131261	42.5992668044	20.8124829503	8.0853202712	9.2689547113	-11.6004707444	9.923109171	-3.3521797288	-23.1463793544	20.1874931228	25.3333773188	12.0860933832	6.8228996169	9.8246289464	-5.5609708258	13.7884859613	5.807294962	-8.8960945237	1.4930249425	4.7370231521	12.6963432205	21.2860750727	21.4415417882	14.2036572667	1.9232108962	7.031924682	22.732282755	21.0181917719	37.3991732172	40.1693148188	44.0563997797
pom1-tdTomato_tea4-GFP_01 21.tif	1	3	122.9186723	300	1	605.0146937124	25.65657902	771.6104462422	82.0915478231	227	78	69.214757785	111.026484673	121.3999994842	149.014359022	115.1617589243	117.631566867	69.0311436899	148.526098117	113.45499216	75.0855870493	51.5984247772	38.1717686899	56.4679316131	52.4723464894	12.5713048228	57.4428054738	105.0373082407	111.1095128306	138.8806920298	142.6029413787	198.0308995493	162.3204910207	109.3665115285	103.9126744517	112.8075922576	122.9052485076	161.2659662811	157.6611282277	128.7815099009	98.9126744517	103.9485427785	86.9177403696	130.9921829152	146.8294631886	164.7376256235	168.7161412485	168.4352371144	137.3229324269
pom1-tdTomato_tea4-GFP_01 21.tif	1	3	122.9186723	300	2	498.4637214768	17.9952791119	598.3741311	38.0554210911	227	78	15.4426709386	19.1741264236	25.9864433181	25.0149162185	15.2979260655	20.7104932042	15.9597200922	28.8816052647	11.4564140212	16.6790600987	19.5554740798	33.2872754307	29.6580436599	8.4529146723	15.6587455642	30.3110181065	15.6631604405	17.4120007725	24.8099499913	27.2782829177	21.0318839919	17.0206026606	27.0077547602	19.7160474034	16.0302869054	23.5885347895	36.6055025629	54.4430778396	56.4217969151	45.6612785232	30.689914184	24.9040560297	28.3977999262	33.2154675694	34.5648226313	29.3170402419	16.1180452875	29.0085482172
pom1-tdTomato_tea4-GFP_01 21.tif	2	0	149.9399879952	357	1	531.3015800476	27.3747520242	660.0285521338	53.0275741066	294	114	117.7833808899	111.8401232402	121.5280504862	115.8198188782	106.6926623027	105.8136746724	113.3295438131	112.7515612284	104.5492296855	97.8116198222	104.6609850566	103.3356880188	92.3937527974	147.1157783508	138.200230662	111.9204455058	77.3337348938	73.6033678691	36.1183621724	28.2420397441	38.249424998	34.0161079407	34.0284777323	51.4691515605	38.4225207011	42.1031237284	43.8237454732	45.0077868144	53.0646308899	68.8483019511	96.9234565735	88.8272041321	115.1441596985	111.4757637024	115.6833442688	106.1428779602	81.2458239237	55.5002794902
pom1-tdTomato_tea4-GFP_01 21.tif	2	0	149.9399879952	357	2	472.5713889313	13.1094518751	576.0588240851	39.5953665208	294	114	24.3260414886	26.3465391286	36.2807737478	30.5574562836	65.2429319509	31.5295632172	22.633597641	31.7432879893	32.3120440928	33.3129799652	37.5163999685	82.8988055674	34.5265419769	58.2483233897	59.9629433441	60.5319334157	53.340049057	73.6054400889	72.6378395844	51.2996234385	47.4467792002	47.5567950694	38.1652138519	59.4465147146	54.728527654	43.1338214366	42.4918740082	51.5172137705	65.7836118825	59.2154763031	36.7319456228	10.291027654	15.487113266	17.9776324717	27.4672870127	35.9796364594	30.1806252289	30.9325071462
pom1-tdTomato_tea4-GFP_01 21.tif	2	1	149.9399879952	357	1	531.3015800476	27.3747520242	660.0285521338	53.0275741066	63	242	125.381850942	165.8956245422	210.8825630188	206.3101956685	199.802566274	179.7836657206	184.9511054993	169.4012804667	149.0734606425	138.1509549459	131.8624621073	133.9022163391	148.2288764954	178.186151886	203.5934394836	178.4395495097	163.1959988912	120.0919949849	147.2915189107	211.7535753886	188.6143338521	225.2274116516	270.3745063782	350.2714383443	486.1125231425	509.4180651347	448.9930366516	400.126011912	396.2755073547	397.633417511	329.8993680318	361.3319648743	397.8888496399	439.4423367818	431.3990221659	410.7975613912	397.0556587219	437.6739651998
pom1-tdTomato_tea4-GFP_01 21.tif	2	1	149.9399879952	357	2	472.5713889313	13.1094518751	576.0588240851	39.5953665208	63	242	44.1762917328	51.7932554372	45.9039528656	45.1679299164	42.4813047536	44.6040871429	72.6285215505	47.6725380707	38.6286436208	22.4498411306	28.4041359711	31.4893817393	41.877738266	34.5355344899	32.2612221527	29.7202472178	45.3572609711	46.8127765147	16.7630633799	33.9793923187	32.8747373708	43.0887673187	62.2614561208	41.2817604828	54.2526467133	73.6792621104	64.2289955902	61.1275348155	79.5948097992	92.8030414073	62.7382525889	89.0644142914	103.3702411143	100.3958148448	102.0717385101	138.2935402679	135.298239975	123.7476214854
pom1-tdTomato_tea4-GFP_01 21.tif	2	2	149.9399879952	355	1	531.3015800476	27.3747520242	660.0285521338	53.0275741066	52	229	128.2185005188	143.6544542948	154.1607002258	156.1929878235	153.4536079407	137.2297716777	143.2551419576	147.9296007792	139.7634630839	171.386550649	188.1965685527	174.409988149	150.4977770487	159.1168362935	206.6568346659	222.9854276021	271.4902697245	289.6264595032	274.7387438456	284.0671129862	232.9468940735	219.5208279928	231.5961860657	222.5015815735	205.358433787	199.7412055969	180.0487007141	148.5634101868	149.820124054	182.2272692362	204.8733263652	268.8724515279	331.0782010396	364.7978462219	395.2211250305	384.8917589823	378.9838813782	341.6533149719
pom1-tdTomato_tea4-GFP_01 21.tif	2	2	149.9399879952	355	2	472.5713889313	13.1094518751	576.0588240851	39.5953665208	52	229	25.4838885752	39.7093320974	25.450024236	25.3893552907	29.0914121755	22.7488727061	29.0597044118	27.5489113617	28.8961403656	31.6467812347	25.4063942719	7.1186745453	29.4912738291	35.1694863129	39.3478513845	31.1976336924	50.3217079926	28.6033445485	21.5941078949	10.7508156586	34.5900388845	30.8899554698	19.9391091156	13.6733111827	32.6828021495	47.2792682139	40.3008848317	31.2862262217	17.6399859873	31.9410215505	34.8083819834	41.3295510101	70.451356837	108.292767156	144.8203550466	136.449810613	115.4143695323	77.1755389659
pom1-tdTomato_tea4-GFP_01 21.tif	2	3	149.9399879952	355	1	531.3015800476	27.3747520242	660.0285521338	53.0275741066	302	126	128.7317044576	102.1843411764	91.9958035787	80.3283027649	71.64670283	89.2718859355	98.7191515605	108.4329170227	111.5960029602	59.9277900696	67.6151069641	123.6204577128	136.3179471334	105.1282702128	127.184219106	105.6906684875	95.540827179	86.7298734029	71.0305122375	34.5859931946	49.085382843	20.9741564433	16.3968655904	10.0911099752	8.329116567	11.6130521139	31.7046658834	27.3366035461	29.9199775696	50.9288073222	74.5423835754	42.7044013977	42.0839586894	68.5426785787	87.6935371399	88.3659411112	60.2292223612	81.7297513326
pom1-tdTomato_tea4-GFP_01 21.tif	2	3	149.9399879952	355	2	472.5713889313	13.1094518751	576.0588240851	39.5953665208	302	126	35.0662351735	40.9641742198	30.2184059906	36.2780983734	20.8687050629	23.249218572	30.8931801605	29.038281072	29.4515094248	24.1974404144	29.4292112478	52.646689682	62.1772784678	54.3455320485	56.53847435	33.0071022797	56.9158954112	35.3847166189	26.7326170095	44.382244695	36.3226235199	48.0684731293	31.7830320485	31.4549172211	40.7634092458	44.5858986664	38.9424558767	50.5747699229	35.078910141	38.7718320974	18.3657041677	29.7450376638	27.49357282	35.7103900401	27.7142861176	20.4487119802	47.0627866872	27.2585264333
pom1-tdTomato_tea4-GFP_01 22.tif	1	0	127.6401190849	306	1	585.6395645999	28.8552545577	757.9346792926	82.1198729875	240	85	120.8526432452	104.1553979652	85.5497054196	78.7651188311	80.082257503	112.1808699704	117.7239404457	88.6793034014	80.51076499	60.9190088051	68.2929915525	53.2356591957	107.5505395668	101.589683447	86.7826766111	105.8433455564	88.2766137855	55.8980127113	61.6642480629	38.0340193845	62.1354801592	99.7714257973	76.5281193194	68.5282820798	81.7551294105	58.4711124835	71.1025415199	106.6938704587	106.1100895342	108.8753890134	96.3392155108	150.5550154782	92.6265893715	80.6901066241	104.533063167	97.1064274249	143.0984114743	193.8985213376
pom1-tdTomato_tea4-GFP_01 22.tif	1	0	127.6401190849	306	2	493.1822908094	17.1881633937	592.5691462869	88.612772215	240	85	27.4771737088	13.28818852	5.6324064562	10.8769438097	38.4113167752	37.5773934354	24.5756030708	12.2335315376	15.7928983996	18.2499296496	20.7144987413	5.3481759061	31.0647184679	40.1249601671	51.7404793729	64.1152962674	51.5154630968	20.4993498156	-2.2551362684	7.8510649035	20.6495573351	42.7982796658	-0.3058463107	18.745819949	10.9763599067	15.9356901476	19.7728381782	22.2079069445	28.0782479275	10.120240115	42.1525989204	36.6921293566	21.1404427518	25.351075076	26.6048389106	19.5112008084	17.7458606391	16.9702665636
pom1-tdTomato_tea4-GFP_01 22.tif	1	1	127.6401190849	306	1	585.6395645999	28.8552545577	757.9346792926	82.1198729875	66	220	114.3281884926	94.8847273923	38.1255924639	36.5145288246	38.3419620928	69.7593815264	82.4323144691	102.5211816566	93.679934098	96.6108016111	76.3749617673	128.4074935056	126.6727726397	122.1433130043	107.5016300616	126.2138086098	120.1792423663	150.0168074704	161.697878434	167.2726465004	133.4707666176	139.0675480303	173.9234847165	149.823285335	121.9195784665	90.4545516111	122.0279972491	180.7844669756	183.7055078285	195.146730973	160.6799544431	127.378339046	139.5934676267	152.1242903806	178.5777612465	215.6953149574	246.2556583819	327.5661645668
pom1-tdTomato_tea4-GFP_01 22.tif	1	1	127.6401190849	306	2	493.1822908094	17.1881633937	592.5691462869	88.612772215	66	220	17.7337553331	7.6281950304	-0.187000689	-0.6066580783	13.88193852	13.537201785	3.3980518012	13.168274783	17.8658761014	4.9188749621	14.0670581489	34.9826872179	20.6694954861	6.2318734158	6.8619596788	14.7073983182	34.6203011502	29.8981535265	9.0113025337	15.609681033	29.0118721951	9.451457563	8.7370614041	4.0020557075	24.544434451	20.3413806587	11.1552030871	15.438385867	7.7009794542	12.9777230252	9.7767952908	4.8443815538	26.7945565213	24.673167768	7.6348376899	3.5481575955	7.8010160753	10.1083992947
pom1-tdTomato_tea4-GFP_01 22.tif	1	2	127.6401190849	306	1	585.6395645999	28.8552545577	757.9346792926	82.1198729875	53	205	27.0404891111	46.0123722491	55.9145939288	105.8658878741	92.9471663571	147.5149764157	147.8924788571	155.9353458819	172.0532251137	152.459617529	151.1792423663	215.4743880368	248.1289900876	343.0418725746	451.2351505694	570.009991878	588.56742596	587.1281762855	630.0555444496	656.1752547361	616.4124780433	636.1403833168	643.6473006345	589.5060042478	627.1940128741	556.9987003741	544.5582706866	509.0982080238	457.9593123532	421.7767358558	388.3273340004	475.6277083493	625.5782088376	789.8112817543	984.2031274574	1124.550620947	1167.3434676267	1235.6064477699
pom1-tdTomato_tea4-GFP_01 22.tif	1	2	127.6401190849	306	2	493.1822908094	17.1881633937	592.5691462869	88.612772215	53	205	5.1481230089	2.0323901802	-7.0270987521	23.8961495389	49.3125618924	23.2570402453	20.440145714	36.9296273221	49.670614464	53.406922244	33.9109505643	38.8710946072	20.687205854	47.0055550565	53.8979093859	68.5175586372	65.230774783	70.6281136502	47.1411751736	48.210470421	61.6738289822	46.5487679471	51.0804858833	43.1874601671	48.8336597114	46.2446297635	90.7712004015	74.665548546	82.2375700304	106.1266691515	107.0382699002	132.8569954861	135.3912768989	185.2987069119	238.884685102	245.1601571072	260.8363249132	362.36631352
pom1-tdTomato_tea4-GFP_01 22.tif	1	3	127.6401190849	306	1	585.6395645999	28.8552545577	757.9346792926	82.1198729875	252	101	14.7411523598	-3.8151017093	21.5339380043	36.433840348	43.4258447426	44.6448388832	17.6361922361	-7.470476872	13.0596744952	36.7876814939	40.1947046058	22.9507063962	19.5477319496	6.0894393064	-5.1147029462	6.8289616045	38.8683496254	56.8471297361	79.4890975095	63.8774235186	30.8573429522	15.5485254066	30.679140641	43.2159855303	40.901796891	62.7306746579	44.359987809	47.697105322	24.2003401853	37.9589054522	36.4651717282	64.8030826983	61.556500667	64.1175154782	71.3441390134	61.6441674965	71.1909000811	88.5030949053
pom1-tdTomato_tea4-GFP_01 22.tif	1	3	127.6401190849	306	2	493.1822908094	17.1881633937	592.5691462869	88.612772215	252	101	16.16906824	8.9633187283	28.4782825141	-0.5848990451	4.5116789171	16.477041466	14.0530810981	6.4324349393	8.566691938	14.8295194933	17.6605741808	28.7768156359	16.1036385525	-1.6336763075	-19.1799307834	-14.9244477919	1.5921537706	-11.4940075249	0.118459923	13.8800871203	21.5995186795	5.4966947863	-3.0566702853	-5.0552156141	14.2290657986	16.1298734972	27.9072884549	18.7407540311	-2.2430919976	-7.7688691786	8.5641386339	-3.6247651747	23.5522164334	28.2407438585	7.2479866971	15.5127470324	13.6698311795	8.7666329373
pom1-tdTomato_tea4-GFP_01 23.tif	1	0	126.4911064067	305	1	571.3579407894	17.2567849554	704.9537743662	42.113044031	231	77	16.0611265934	2.7723285791	0.5850930647	30.3613381819	9.5175068017	26.4693907535	28.889475389	11.2030943668	34.5994159814	68.6307677067	97.6571755843	126.2255553043	160.6600442366	91.8307188785	89.0623879866	71.2556863265	44.4880471663	10.2624815739	0.6270445621	-34.4463196957	-9.4953105811	6.3145649072	29.8403624332	38.7588601546	34.2467548486	29.0338235335	43.2757465478	24.6401671207	46.1497699853	47.643381639	62.1768289046	53.9722187158	59.1431781884	22.4689431624	20.1069233056	41.7815855778	48.5366311507	42.573882941
pom1-tdTomato_tea4-GFP_01 23.tif	1	0	126.4911064067	305	2	493.466585246	12.6969802863	577.7606608472	36.6807280271	231	77	9.2070190834	-12.19276119	-11.6663431399	-3.017559774	11.7513204343	4.9392171629	-1.1778380943	19.8463318276	25.0932393797	8.0330994057	6.0685201414	25.2444438067	21.7840657957	22.102933797	11.6939880776	-2.2789123131	10.2191447345	11.899035685	26.8100159096	-11.0778930259	-7.0338765058	-4.8061034752	12.0072917071	23.3553548582	17.7094604897	9.4039388425	16.3925557859	14.1590759682	17.4617798256	17.0205871987	-3.0401732994	8.4368978269	-0.3545348717	0.9226766355	5.273649129	6.3085815834	16.4633362221	25.9728983966
pom1-tdTomato_tea4-GFP_01 23.tif	1	1	126.4911064067	305	1	571.3579407894	17.2567849554	704.9537743662	42.113044031	73	228	10.6554055647	1.4113259749	23.2930398421	17.234405402	14.2702940739	17.8377379215	25.1439716455	28.1968891259	32.4733580387	2.846140428	23.9898578759	39.0950417952	25.0794574853	35.0736184554	50.0429584619	50.1224262353	28.2744851546	28.1703184879	66.1753640608	48.3540546533	61.9232074853	96.4079893864	154.9623920556	177.2696837223	199.1665343082	184.8646137353	163.503143195	184.9650165673	231.7378640608	271.8736062483	290.1585793929	234.769581997	169.1665546533	152.9833067692	158.5655414697	143.6616108056	178.1556090153	220.1733905908
pom1-tdTomato_tea4-GFP_01 23.tif	1	1	126.4911064067	305	2	493.466585246	12.6969802863	577.7606608472	36.6807280271	73	228	27.5852539467	22.5952840574	15.65296228	23.0133647052	29.2536702879	14.5498840737	18.6073690183	15.8415100502	20.3562093504	22.1776713458	40.7020752358	33.7700378823	14.2762431231	27.2446777748	27.6945984291	59.1019368894	33.0587748614	43.0651326902	41.0865458575	45.9574463295	34.6608561603	45.7444946694	28.4973226316	23.7041606036	17.112333211	35.6271850991	28.0329569903	17.5699849851	30.2136922605	37.2454712319	49.3533000079	55.9237956134	74.3947021889	57.2410156655	23.0289897052	23.5621826576	28.3231282957	25.4237142332
pom1-tdTomato_tea4-GFP_01 23.tif	1	2	126.4911064067	303	1	571.3579407894	17.2567849554	704.9537743662	42.113044031	54	204	111.7792052067	63.1430764632	77.1394550439	88.9126687483	48.4379576481	48.1752826806	39.3326109684	62.5385028955	68.2364195621	57.281687303	79.5028990543	60.6981505192	55.2904356754	88.2249042627	76.4676410791	73.3715920882	74.5736998356	129.8948464827	97.7578022119	140.5646869775	139.6688536442	166.0852558252	154.3286436832	136.8474628564	229.2505797184	260.2095234033	234.5131733056	245.4058328108	235.3159280257	220.7181700504	255.7962950504	293.0106505192	315.071116014	336.0344949202	382.4993386702	341.601979458	306.5712991194	281.3196308252
pom1-tdTomato_tea4-GFP_01 23.tif	1	2	126.4911064067	303	2	493.466585246	12.6969802863	577.7606608472	36.6807280271	54	204	12.4202454018	12.8653442787	8.4318624265	-10.7271951907	3.1062195229	3.9820231524	9.7543518471	16.3827189532	49.1059652097	38.134183797	24.9940674233	7.0099467364	13.6964396563	19.6832052	32.9993774819	39.2922851967	33.9902425535	11.019163045	-3.9565449628	25.5693237709	26.7065613198	24.6668986407	42.0450419513	50.0473918048	30.8468201088	45.2485229897	37.9431742755	36.6140421954	30.3614176837	47.2079956459	35.0519897866	28.0292033282	38.1186503497	23.0471578367	49.8147868243	60.9400920001	67.1952392983	65.5367513425
pom1-tdTomato_tea4-GFP_01 23.tif	1	3	126.4911064067	305	1	571.3579407894	17.2567849554	704.9537743662	42.113044031	251	101	128.3119607405	106.4387917952	126.4607847965	105.6636046207	108.8200377262	146.8048603173	187.5521951155	183.5659076806	192.1913959619	193.9885761377	200.8021340804	172.9422707991	133.2174172835	127.6491392887	128.0472105778	122.9964700179	116.3114724593	114.156666958	109.9368997054	97.4264830387	89.8953754541	56.17894479	59.9181008772	54.3730365869	89.0328266259	108.2183531559	95.0340880192	79.3720803694	68.946136359	110.4261168278	102.021514777	118.363718553	133.4602761702	128.9372455713	102.9514057275	99.991037889	108.6810810205	118.4632668929
pom1-tdTomato_tea4-GFP_01 23.tif	1	3	126.4911064067	305	2	493.466585246	12.6969802863	577.7606608472	36.6807280271	251	101	25.6944153237	48.3487630613	28.3451823321	22.8638590899	17.5919067787	31.9517802325	52.9392985431	18.0849080808	14.1356384682	24.6143371987	10.8279602455	8.0503113198	9.0928324786	10.896909627	16.9171529539	14.5436381427	21.6054972735	-4.5452290448	7.2774943438	-6.1463948163	5.9837321368	6.5464152423	39.3410929767	30.3698201902	35.9557170001	41.9518514402	25.8430257566	20.1292399493	12.495725545	44.0472493894	31.9734171954	10.9285970457	11.3711324461	26.6556478269	29.521696004	36.7685018308	17.3520589597	8.4453918862
pom1-tdTomato_tea4-GFP_01 25.tif	1	0	149.6262009141	354	1	571.509282841	36.4160986822	785.0434208399	93.2644550911	273	90	38.900100297	25.0235133829	29.7847641967	66.6185247762	28.9790390991	21.5705511434	48.7988633178	67.4441880249	23.522760616	3.9955592814	42.1244451863	28.9037420613	59.0975286824	88.6504665079	63.2505845092	60.4524888061	82.8471828165	81.1530503295	88.8099513712	109.7997991902	100.752456254	71.700494991	53.7342677775	16.766880896	21.2816717488	26.0129339559	53.7626491251	80.0550685587	79.0757594767	98.6444850626	112.8495835327	102.047357784	111.8519232137	90.180577185	78.5401556355	71.6588079793	37.2325791381	51.4574529988
pom1-tdTomato_tea4-GFP_01 25.tif	1	0	149.6262009141	354	2	490.767947136	13.8157033759	629.9975670876	55.3737973558	273	90	-0.8083320643	2.7137016271	-3.7302680995	14.1671826655	10.8770011876	6.7722648595	8.1202262853	0.4150566075	-9.9443896001	1.6191785151	10.2386955236	28.8380404129	9.2616447423	7.0926994298	8.6555554682	7.0678276036	-6.1434964524	27.0930351232	-2.5745368983	3.2537915522	-1.3620938645	11.4911877924	16.8896252924	14.5718152338	11.7743502273	23.3906527176	9.2834648107	12.6230847651	2.5021741206	11.4173962885	5.3827690099	19.1924817377	6.0128145828	18.2337109858	20.407834114	31.3255790685	40.1705904617	36.3715792312
pom1-tdTomato_tea4-GFP_01 25.tif	1	1	149.6262009141	352	1	571.509282841	36.4160986822	785.0434208399	93.2644550911	81	261	56.3240098022	23.6738022827	41.1408026082	70.950474646	62.1815334025	77.2087347371	135.1717881225	104.0748642944	92.4452256225	115.8410182657	144.7720281941	116.9494370483	86.3084458374	119.0374293986	80.2517238322	115.3894394897	60.2053778035	36.60440531	49.073541866	41.7677964233	19.8974350952	26.6347601277	36.8551173868	50.0823716186	54.617283728	39.9962917032	25.5482733113	33.7370550496	53.9431504272	78.3336533569	73.2479193074	106.0268906616	121.6308742228	114.1608831746	91.0855454467	116.0277451538	147.0609279337	183.6193792684
pom1-tdTomato_tea4-GFP_01 25.tif	1	1	149.6262009141	352	2	490.767947136	13.8157033759	629.9975670876	55.3737973558	81	261	8.2256950353	13.0993115717	9.9995089187	10.7205985997	0.8835217768	11.1530530268	23.8369926427	14.8831860835	30.3357719396	38.938097379	26.4452690099	23.9879224116	35.7585217768	9.5444714838	9.8814465815	20.2834444656	-2.2659431483	13.8896252924	37.1562268549	23.297645312	33.4928255691	22.5543591792	29.051165006	26.8043388341	9.7097648595	7.7570874506	15.8307161941	36.0384086583	30.9634167963	23.3648145014	32.6663688634	30.3900932286	50.4502738927	29.8698295568	-7.0504585292	-8.238477328	-6.1364163742	7.2283093745
pom1-tdTomato_tea4-GFP_01 25.tif	1	2	149.6262009141	354	1	571.509282841	36.4160986822	785.0434208399	93.2644550911	98	269	97.4664862019	37.4013210001	5.1676580769	20.0054876668	47.0857895874	65.6013535522	118.2177882853	89.9141180379	91.3292791707	34.1421657267	6.4911647501	20.0097804728	9.8580267293	-3.8773248332	34.3413641316	51.8662868204	15.2195989949	16.955947465	-0.1636204061	26.4437404337	24.7500351928	38.4535060587	45.6701401733	51.3030543986	78.2998398803	67.0828395548	84.1793361368	87.5037583374	71.8049871785	69.8627671264	68.4574733439	81.6856227579	37.6215154988	30.66493184	-1.9649102824	27.4509832723	33.9946030639	19.31336934
pom1-tdTomato_tea4-GFP_01 25.tif	1	2	149.6262009141	354	2	490.767947136	13.8157033759	629.9975670876	55.3737973558	98	269	14.1103182449	5.714067838	-9.7336148606	12.1718823725	-1.6345242844	12.8443372065	32.1970593745	21.4785433426	9.6287813797	4.2565584793	-8.5649747238	12.7170992508	30.948422493	19.6370516433	11.5581738764	11.5361503575	-2.7056505865	11.6184460932	13.5383679682	18.4730196609	20.9360832189	16.2598340327	41.1553723627	31.1792472814	21.5186536127	24.7921521479	4.5748263015	26.598833463	-8.1456021652	-2.497663119	12.3082349116	13.954302213	10.0397514318	18.6686576818	14.0973381017	22.1903353348	50.8507458979	31.7738721186
pom1-tdTomato_tea4-GFP_01 25.tif	1	3	149.6262009141	354	1	571.509282841	36.4160986822	785.0434208399	93.2644550911	256	85	122.6904445353	93.621983435	28.0861151082	23.4243719441	28.6661932332	20.1671901407	12.2016343139	24.2730251017	7.1543117228	3.7049098673	-0.8158013957	-5.4859877564	-9.8018039999	12.1101019246	22.2078395548	26.0093328816	50.5752711954	30.8622381551	37.4577581746	32.1527248087	50.1119126342	67.0530950887	20.4377793335	61.2784165405	110.1766098999	108.9037624064	112.6644639038	118.4966986043	108.5521388712	134.0435329142	142.3339992228	197.6861720743	199.2146551473	161.5280503295	157.6916652384	130.2463730835	92.7361395223	71.4933416707
pom1-tdTomato_tea4-GFP_01 25.tif	1	3	149.6262009141	354	2	490.767947136	13.8157033759	629.9975670876	55.3737973558	256	85	33.1750460281	21.3325981114	1.4976168289	5.7014945958	2.0036999995	-14.7858202642	-22.1015144374	5.3707959467	-5.6351448085	15.1781486486	14.7920504226	1.3396883621	-20.2844164556	-12.2491076177	-0.2273078944	14.9730806961	-5.0357592291	4.8005343094	18.2078117345	7.0833000157	-2.6722847011	-0.467979688	33.0253064448	26.5429964676	30.0669324213	20.6063611323	26.5045850092	35.3340120926	34.5301282221	42.9433362299	55.0508801752	76.8506238276	70.9599377924	60.3671033198	37.6581087723	35.0973991368	21.7634859695	-1.7138903326
pom1-tdTomato_tea4-GFP_01 26.tif	1	0	171.2337583539	396	1	627.3781157522	48.4603590108	815.9235420154	89.8412677332	311	116	17.0661794951	2.2989879261	34.0113292347	24.1775076201	17.4959076853	5.3832774769	1.9676484079	12.840715628	6.139564098	13.3141246449	43.8751394561	22.0117157907	-0.3961618134	19.3090587269	18.9637218129	-2.171369333	7.3147146514	18.8760346384	19.6668671579	36.3685883493	35.0824351918	22.4580048532	21.8707042347	45.0392629912	42.6087820342	-4.794049997	-1.8871489554	-3.1692534476	15.6474783233	45.8105235707	28.9737926136	61.2772594105	43.8387218129	29.0728730173	15.1569184274	34.6926239938	16.3192922881	29.5148896188
pom1-tdTomato_tea4-GFP_01 26.tif	1	0	171.2337583539	396	2	502.5974231373	14.3004476953	628.2458717855	65.9456737404	311	116	-14.3307300221	20.2742199291	27.1342663158	9.9190868724	15.8941743562	6.639413614	21.9498587637	14.3885082592	18.5389090567	8.3455191641	2.3979178458	-10.9311430266	-7.7781889251	5.6052644441	8.1699311921	17.6168712963	-8.756104371	-6.7419950774	-2.1016650807	-1.7424426686	-3.2759916595	5.4490144441	8.2458080639	22.7982576081	10.0911754955	30.1220389395	15.9889721264	25.3220104564	7.4915254304	15.4059846589	11.2553498933	8.9739066153	13.9722993562	8.8575634349	17.9702139883	6.5823050528	25.886473754	9.2375988353
pom1-tdTomato_tea4-GFP_01 26.tif	1	1	171.2337583539	394	1	627.3781157522	48.4603590108	815.9235420154	89.8412677332	85	278	51.9101126006	34.0995657256	48.7448090524	53.0448578806	76.1413951527	91.6615570993	120.6144786488	140.3776622425	149.9573131214	113.0562511097	76.5974091501	49.1332571319	53.6642833363	52.448951305	54.4171723337	68.9436005563	62.8629120798	67.2779104522	147.765723766	161.3217133493	136.9767019561	156.6225352894	113.8586803089	124.2026134144	118.0066905629	79.900509736	98.4828054717	77.3777029326	73.6630219431	64.2566498728	56.3382131866	45.7076793324	68.9404674183	70.7006602894	59.0859345407	76.7961192738	65.8387421579	87.9178640655
pom1-tdTomato_tea4-GFP_01 26.tif	1	1	171.2337583539	394	2	502.5974231373	14.3004476953	628.2458717855	65.9456737404	85	278	6.2705578197	-2.8488778085	14.4672741283	-0.8165190032	-17.1718555104	2.5342398672	31.4085176179	38.2688895254	40.5187674551	49.2175996491	69.254668334	32.1198009838	18.6393932689	22.3670340567	11.6903474519	33.1525158275	43.2635998119	25.845671752	14.4475089102	-1.3331612558	15.7447704662	52.5161836335	26.243509073	19.8558137605	50.3430879304	55.487863321	12.8499238679	30.3412263581	43.3802379955	63.5200491934	66.2769461661	48.1326183666	55.6133109122	25.201527058	23.6709179271	3.1840608308	7.4131359447	31.2544241934
pom1-tdTomato_tea4-GFP_01 26.tif	1	2	171.2337583539	396	1	627.3781157522	48.4603590108	815.9235420154	89.8412677332	136	337	127.6307750355	168.5124482126	207.5370657256	241.5113902699	212.189958792	184.668474417	144.3390473337	112.0052053741	103.8888113311	123.4871593129	83.711443167	76.9292572946	122.1397065134	67.2768728545	80.5496593129	135.4224823923	76.172360322	78.8113577178	50.4317800811	38.4585134795	44.0359060576	19.5887218129	31.8530040394	36.2904633493	115.3443777373	157.4144460967	174.6234101267	134.8168712269	114.696204723	83.8797577829	93.6379771839	118.3589651397	137.5408905954	110.8706228545	98.45674346	145.1035940459	109.0208914092	117.3140636097
pom1-tdTomato_tea4-GFP_01 26.tif	1	2	171.2337583539	396	2	502.5974231373	14.3004476953	628.2458717855	65.9456737404	136	337	25.9494111726	19.9366853425	36.8658336986	59.8853446036	28.8298839916	32.396859903	32.5933727611	29.8724865307	37.6091198314	49.5732311596	42.1869193106	66.723397989	66.8119396557	61.803476114	33.3443493236	10.8449088126	31.2568249096	36.4670299877	28.5665071198	38.1582327872	12.7337536205	19.6168102611	21.7386160879	22.6187125235	26.4026785879	31.4058931062	36.3973990469	35.5723766674	42.070474405	24.5302725821	48.2269990632	52.9203177481	33.0377188711	46.2886852611	37.4064017325	62.9605806062	38.223784545	40.9638561596
pom1-tdTomato_tea4-GFP_01 26.tif	1	3	171.2337583539	398	1	627.3781157522	48.4603590108	815.9235420154	89.8412677332	260	59	164.3657603871	213.600888154	190.877051891	163.6330333363	169.1465017608	175.5245738636	175.7244029652	183.5069550485	208.8238292347	222.8004324248	207.8788829457	209.7222870798	230.7186453155	272.9626842152	322.9171316436	362.2232229522	397.7576467803	450.3096690785	490.175513805	459.8281830759	496.1893484405	556.4482188832	609.3681407582	612.3511729847	588.4421967478	592.2455414743	537.2205170603	516.9836192738	562.0160492868	567.1052419951	564.7635671905	547.7986013701	622.8508067738	723.1096772165	850.1628998728	875.9165619821	963.1491466175	1027.0175548207
pom1-tdTomato_tea4-GFP_01 26.tif	1	3	171.2337583539	398	2	502.5974231373	14.3004476953	628.2458717855	65.9456737404	260	59	47.0487357168	39.7291149486	57.803109903	72.2544241934	79.0484915762	74.3851004629	48.3569429109	25.8807974844	12.6320588777	13.1930431713	33.988229532	49.67692989	55.9325654695	61.6243582754	47.2399588614	54.6871431062	39.532764851	18.1412243236	47.2372122793	70.576913614	61.7125744213	66.5320527741	58.1451712637	66.1416108796	70.2451671947	49.4994600007	64.2392060945	86.6649263093	121.9055268952	209.7981864004	274.0076794017	265.1479585359	172.127328653	88.8306571036	87.3674409577	110.8410330801	149.4609875072	156.6707246491
pom1-tdTomato_tea4-GFP_01 27.tif	1	0	151.7432041312	363	1	603.9004348288	28.0682907826	874.0520458122	90.6874485986	333	153	496.7878993183	490.166296942	389.0448776712	377.6813115905	403.3845383157	385.2382777363	347.3551397155	310.9381068379	312.4925705423	287.204952541	264.2868617207	207.8586594095	134.6187505553	157.6454229186	156.4347295592	152.9225835631	160.9090744485	137.3852300475	150.6787074238	153.190507554	168.1876389017	183.4126755228	208.1956141621	217.9344243834	233.4829473327	231.0443080097	241.8695236673	223.2907883157	207.8585169941	240.9813604186	226.7445236673	249.7586024433	282.7298752298	344.3597783873	367.5313278665	391.2803106139	403.8007370462	413.8265549173
pom1-tdTomato_tea4-GFP_01 27.tif	1	0	151.7432041312	363	2	505.4038652061	20.4490632786	730.5580938385	114.8735922271	333	153	50.3428592405	34.8310285928	66.0884036741	89.6926720661	96.1982059202	74.1393883747	59.8435509723	52.7385705036	85.6612999958	58.6133873981	81.0453331989	72.3619428994	53.127038928	50.2740115843	79.8332360309	85.6272220335	100.4121137978	100.4946536741	106.5220177692	98.3855228148	117.2194258096	100.9720910114	80.5306033812	77.3682091754	72.8045698525	69.3191572549	67.1573530557	76.0203087848	64.1926924111	45.3162886025	61.7054284137	80.5726566038	64.6992435179	60.5342858356	57.2639407835	69.0161583942	76.718042346	58.9493655882
pom1-tdTomato_tea4-GFP_01 27.tif	1	1	151.7432041312	362	1	603.9004348288	28.0682907826	874.0520458122	90.6874485986	30	208	581.6564092467	671.1872523457	734.3798792988	735.8222214212	851.2042201191	927.5596888691	971.5651820332	963.2367722024	944.444006903	939.3688522806	851.2882044941	746.6188929707	805.2619593769	888.9524297545	835.4825404316	877.2054408222	961.9616664082	1012.7792933613	1100.9750941426	1053.9101527363	1017.2744105488	1069.2619593769	1033.281124416	1018.9169886738	1049.1578740905	1036.4473841816	1328.8649867207	1409.2875941426	1577.582312567	1755.730750067	1793.812781317	1784.9700078795	1712.0063848327	1429.8473679056	1216.3201055358	1073.4818080097	1048.3474085957	1027.8198613952
pom1-tdTomato_tea4-GFP_01 27.tif	1	1	151.7432041312	362	2	505.4038652061	20.4490632786	730.5580938385	114.8735922271	30	208	100.7664228799	132.5634606403	141.1534671507	108.7043297809	125.1960086546	128.2212161741	148.3222090127	161.0871015908	224.171533557	239.0424035114	373.545394234	410.4299157184	447.6575971963	456.2350101195	523.6637820921	591.8111413043	614.8859093708	600.3620649697	636.3217003864	595.2342980426	577.2866458616	599.9002322874	615.9202925088	605.8453413369	603.4204145791	639.0025678994	785.5793297809	861.0206546507	1048.4409427366	1091.2091312132	892.5827884398	701.7553958616	396.5865115843	361.1116987588	285.2596072874	275.3604984007	292.4405154905	323.5794518512
pom1-tdTomato_tea4-GFP_01 27.tif	1	2	151.7432041312	365	1	603.9004348288	28.0682907826	874.0520458122	90.6874485986	60	245	90.211585028	99.3681402037	130.4394699564	114.5989141295	160.0505742858	164.5559453795	187.8915777038	190.5638799498	214.9951543639	184.6260137389	161.1676804056	160.7682053079	201.7753871113	243.0169846048	257.1301641295	196.0124476582	210.9522466491	236.2449102233	218.7685511738	210.7800054381	226.6828985045	223.6284754902	213.967464748	256.8477544616	282.1031662454	325.9428268899	396.0035568704	554.0390996764	663.5915492207	607.2954880228	560.203792873	522.635026597	504.7050949564	539.2586024433	611.4355637064	729.434648179	710.5917119811	620.7038132181
pom1-tdTomato_tea4-GFP_01 27.tif	1	2	151.7432041312	365	2	505.4038652061	20.4490632786	730.5580938385	114.8735922271	60	245	23.6641076129	53.9908491494	58.4116255166	71.0455773395	41.8483524046	11.9940026325	21.3577721637	27.8299604775	37.6900068642	58.8100019814	45.1435387653	45.1253909788	53.3021284463	58.3676802041	54.9590803506	57.7576541624	37.8132164997	38.9085127236	38.6026859007	34.9155317666	10.0866845172	19.3623904905	40.6292972288	52.5049482705	79.5743452432	63.9145958942	63.8492475869	33.8395633421	50.2453047158	70.0683434528	67.5296064736	64.489140165	53.9728030882	84.7474409463	78.9762820921	76.5386600218	79.6810346963	106.6311689736
pom1-tdTomato_tea4-GFP_01 27.tif	1	3	151.7432041312	365	1	603.9004348288	28.0682907826	874.0520458122	90.6874485986	305	120	127.5949061543	92.4642705748	143.5383672545	155.1196864277	233.8025477558	381.4271205097	371.731502834	371.2379725605	360.9661423196	360.5861781269	378.6384649108	419.6607834329	402.9694789082	381.7785812845	283.0829839538	208.9290532897	159.5483566751	146.203792873	212.6329717467	206.3358729511	269.6790329446	316.7933721373	387.8266362975	374.1788091491	365.873328192	250.69870661	205.5564336608	162.6553716491	179.2020431985	144.5723434915	155.9634160827	231.7717250019	345.5810511738	281.1871302754	231.9858363301	147.3938766946	179.0356817077	246.0139735371
pom1-tdTomato_tea4-GFP_01 27.tif	1	3	151.7432041312	365	2	505.4038652061	20.4490632786	730.5580938385	114.8735922271	305	120	47.3272749307	54.5412031533	51.9637698851	51.1980431598	57.095788928	39.0503380817	66.9998823525	46.0416303994	47.0252526325	39.7393436155	17.7948652627	26.1394290648	24.0138390583	17.1720116657	44.700830432	32.028955432	29.1341800413	38.2530561807	49.5470421833	50.2943566364	61.673893583	57.5140221637	62.6009362262	63.0423831663	55.5516299925	106.726648303	83.5495039346	81.7708784463	92.2600955687	56.7823123655	59.4525801064	77.399855904	58.5310916624	142.6010582965	104.6599165322	109.2624149046	113.6119632445	92.8654625934
pom1-tdTomato_tea4-GFP_01 28.tif	1	0	117.6520293068	290	1	649.4855862572	27.1317795852	851.7102709654	70.722769897	246	95	172.9229830787	101.1060071673	38.0608004615	78.0897107806	100.4929293678	99.4667249407	111.43909636	132.6022840227	107.230498541	125.735605149	166.9997042701	127.069182623	118.4691460019	86.9390760149	105.5957125709	185.8739921933	203.2268567766	198.9496147519	182.1559542701	128.3954969134	118.0311170306	109.6538180397	138.8825778053	102.5063571022	149.0627332415	222.5994764056	198.2782687233	169.0102633522	137.1412244524	94.9409477597	149.962554205	139.4834078834	145.5560193743	123.5919283912	139.0708102272	179.5756726946	219.7028496152	192.3178195045
pom1-tdTomato_tea4-GFP_01 28.tif	1	0	117.6520293068	290	2	501.8680062067	16.299708819	639.3763960622	61.1975963996	246	95	15.677973611	34.5191601345	54.715449197	51.2911124456	53.7882234483	41.8221081325	34.4621329535	55.0475414821	63.6809846787	60.1101635524	63.245926085	63.0046541123	44.8066560654	46.0869905381	86.4612581162	159.8284863063	159.4038443792	94.9639334906	37.4488069443	12.7867992946	28.9268342881	36.4782869248	30.2097729274	8.1326143174	6.3087109157	15.9359081813	17.2308605739	31.0091096787	46.2126619248	54.3569490342	40.0332389105	29.0201468695	34.6496939886	37.8067781358	53.0270336696	32.7938590277	28.0448254177	34.5395357041
pom1-tdTomato_tea4-GFP_01 28.tif	1	1	117.6520293068	288	1	649.4855862572	27.1317795852	851.7102709654	70.722769897	44	192	222.814482916	254.3384290423	261.147694179	346.9973849342	492.7325940813	505.894581386	441.8243909563	379.5145154681	312.203948248	309.1341850644	371.8373100644	379.8350314186	404.9171440488	485.7912285214	529.4058118548	510.7353610084	627.227385748	718.463306972	789.6861666725	833.6588229225	821.5934746152	793.1673678444	844.0542493548	976.6091403053	1160.8234143938	1220.7579440162	1247.2854912168	1221.5032646543	1269.8509209043	1519.7226656959	1635.1987399147	1717.6127210345	1801.4120374407	1609.1796155657	1635.4506116595	1716.0324801491	2080.237151373	2779.6450289772
pom1-tdTomato_tea4-GFP_01 28.tif	1	1	117.6520293068	288	2	501.8680062067	16.299708819	639.3763960622	61.1975963996	44	192	31.4370881943	43.4800365993	64.4081371852	67.667434874	60.0335033962	29.5731660752	27.7427319118	48.0402579535	41.4830883571	56.6335807074	80.5465649196	116.7889558701	143.2006990342	185.3808544704	208.9477896917	176.1511791774	137.9504955837	101.2477571397	84.3595735459	94.952204568	89.758824848	82.1551871527	114.7465771266	155.971328917	179.384231749	174.6716462998	169.8596752712	149.0736034938	246.0626985459	496.7841951279	808.4702506292	852.8397167751	693.9866283962	530.2631583441	475.4199373154	532.6171215602	815.804153624	1289.3340201605
pom1-tdTomato_tea4-GFP_01 28.tif	1	2	117.6520293068	288	1	649.4855862572	27.1317795852	851.7102709654	70.722769897	43	182	570.9513847714	691.1313164121	736.1595960345	687.3388766334	601.3621106829	544.4522799537	472.8543795631	412.8916923886	362.2684420631	366.3981417701	288.8091118222	224.3112887428	225.615284511	225.6016940162	241.9965914772	287.2071220761	335.9878634498	455.7100110735	561.6353854225	632.0849703834	696.5561210996	694.201588222	811.3635348365	889.1017753964	773.9122408912	736.4496757871	716.5038750058	736.6849866595	750.6550387428	752.1958102272	697.9856865293	671.98987761	578.9971204485	641.2275891985	676.9325859433	771.4245293027	1073.6999606178	1294.6455986386
pom1-tdTomato_tea4-GFP_01 28.tif	1	2	117.6520293068	288	2	501.8680062067	16.299708819	639.3763960622	61.1975963996	43	182	31.5911612738	60.0472363063	81.8332470485	71.1578320095	67.0225781032	64.7524568467	54.9742179144	25.3552400498	15.1907503037	22.437932514	23.898076557	42.1927237738	29.9123180934	58.5012870062	74.1053621201	90.4954174587	95.2894644964	115.8224438259	126.9019115993	129.6851350693	107.6703849066	145.2417146592	211.4235383897	288.3194937933	224.8407543727	263.3864086696	287.1828971136	331.1120556423	335.1813915798	364.9271394639	325.1309968858	256.3174796332	270.9190217881	282.7083894639	305.5386913845	488.2566886175	690.1558381943	830.9432730902
pom1-tdTomato_tea4-GFP_01 28.tif	1	3	117.6520293068	288	1	649.4855862572	27.1317795852	851.7102709654	70.722769897	244	106	516.5177910214	410.1444796608	373.0668836321	377.6556287493	325.590280442	244.7505994524	181.3073621477	160.3251030332	119.5628146217	101.7753593808	160.5612887428	167.1816297259	194.2572522845	230.6214083717	242.7548515683	249.1080823626	264.6863904681	255.6169121152	230.2723686582	218.8384086972	203.4630424863	228.7976372128	202.9767347063	229.4870293027	228.8920382545	208.824655442	223.9582817441	182.8166191464	161.0838514056	126.3008924212	181.6948336647	257.3946220761	291.3700859433	223.9013969785	140.9235527402	247.7542412168	279.6177462623	337.8446953183
pom1-tdTomato_tea4-GFP_01 28.tif	1	3	117.6520293068	288	2	501.8680062067	16.299708819	639.3763960622	61.1975963996	244	106	59.634984516	64.1248018174	70.3632763454	79.5170645941	71.2437695095	90.9194897243	96.5551505316	146.7589469183	174.8106436957	169.7544913519	142.9898836045	100.2335359483	115.0501456488	96.8737133571	85.5336458115	80.3067781358	74.2892407009	51.688125792	67.1639762152	76.6173657009	66.1738435654	66.7225496201	53.1152294704	54.3203889756	30.693212055	60.3793082464	60.7175854274	18.642237527	51.9109854925	48.4380647568	35.1094514756	48.5776725042	67.682673318	51.3821362087	33.8879752386	50.6680452256	67.9437613714	83.6127677191
pom1-tdTomato_tea4-GFP_01 29.tif	1	0	120.1041214946	290	1	625.0306363476	18.9315559727	860.1526524862	83.9797003189	223	79	450.5005322722	306.2405021615	199.1166007943	192.5483024545	172.5456779427	192.761030319	206.9592928516	236.7588533985	181.0631339974	156.3733960417	145.189130905	170.8658480274	207.4423861133	245.836408737	261.2276847787	222.6572298633	184.1291333464	183.1171297657	181.6732210743	172.8268262175	153.8343945769	136.0785555469	143.4944287565	127.9679191537	165.8408439584	192.0836214649	188.4285514779	286.0756462045	412.3756136524	457.9952018685	440.4964632618	389.4239331511	358.453982793	324.4514193164	332.6417676237	364.6400586394	360.8364290821	361.8803743946
pom1-tdTomato_tea4-GFP_01 29.tif	1	0	120.1041214946	290	2	494.2336769067	13.2253181112	629.0361122131	42.3666843308	223	79	38.5027529436	53.5025901832	40.4557762184	39.992743178	44.6471824684	51.9567527809	67.4172019996	50.1782290178	44.1997337379	55.4808616676	54.2915306129	44.2009137509	46.9501304664	30.934535984	45.4394187965	76.937689467	51.2124087053	52.1671002743	53.8269310035	55.3076438941	45.0584780413	45.8506940243	35.9241600074	37.3932151832	69.0555076637	44.3454450009	62.3700014788	99.7104962704	204.2538312314	277.8944969215	310.0941022275	215.9979718564	123.9837913551	89.9535179176	79.4979515113	69.0520896949	77.6035423316	74.1459617652
pom1-tdTomato_tea4-GFP_01 29.tif	1	1	120.1041214946	288	1	625.0306363476	18.9315559727	860.1526524862	83.9797003189	66	208	425.9773185677	563.1801790821	671.6794873503	735.5047233529	667.4766878711	521.344607793	495.3200716602	414.6618888802	335.4392326302	331.7299227344	311.5642326302	309.5411613412	341.6706169076	362.648522181	318.1516960092	254.9370557097	243.1047396289	227.3084546355	192.4113192188	137.7091504362	106.3823071745	114.6261019336	132.7527498829	164.3523389128	218.5478345183	236.8331942188	245.1050854948	251.6192456511	193.7704500782	191.8100008594	174.0003695118	224.3927441862	274.6162345834	345.8831616667	399.1938916472	480.0572135873	519.0714551237	531.8566927539
pom1-tdTomato_tea4-GFP_01 29.tif	1	1	120.1041214946	288	2	494.2336769067	13.2253181112	629.0361122131	42.3666843308	66	208	59.236883803	49.4347190894	53.8407656389	45.1947898902	56.6886863746	69.1254336077	78.2264671363	65.715785984	99.9078839657	95.9013735491	100.2502301572	83.0773379045	72.5063336728	77.3047142066	85.8329124488	54.3103701311	36.9444745419	47.1574363746	40.7578595517	34.5916201311	40.6845766741	57.3034324684	40.0616722144	32.936702732	22.4497032203	26.0857098935	36.2937889137	41.78648504	64.3729922014	69.5715599098	62.6057599423	63.0396995582	32.25330226	47.4766604143	57.7928530413	72.7880922991	81.2903709449	64.3329327939
pom1-tdTomato_tea4-GFP_01 29.tif	1	2	120.1041214946	288	1	625.0306363476	18.9315559727	860.1526524862	83.9797003189	114	259	488.7670931446	478.4745719857	462.9937370248	383.1890698698	440.5949333138	471.1166618295	509.9035677539	497.4913363086	500.3361239063	456.6724683073	433.383649948	440.6876660612	385.2690666146	364.5702547657	307.5053133594	246.001244349	237.6831901498	208.00749028	192.2005444792	255.5937736459	288.7130159961	281.1498242644	344.3494499154	390.1220736133	380.7472160287	327.3012931771	315.6060824024	246.1715934701	228.4017977344	169.7881502735	150.0736930795	144.2419670052	189.2397290495	191.261783086	205.793033086	209.895389043	190.0118644662	193.8454419401
pom1-tdTomato_tea4-GFP_01 29.tif	1	2	120.1041214946	288	2	494.2336769067	13.2253181112	629.0361122131	42.3666843308	114	259	35.6701316871	26.6585044898	33.2765973447	29.044104262	34.110724135	39.5503908831	34.7534243303	37.4210675595	43.5076459286	40.4133567848	57.1631736793	55.2433535295	74.4048932431	39.5894839006	6.0239728329	8.0345827776	21.0592613258	10.8543561337	15.5016950009	2.3497886695	5.7011985816	16.7550010719	2.1994794247	11.7996584612	31.0027834612	20.5919965146	5.8627993303	12.9321556129	20.5790468889	38.2579409319	20.5202496884	26.9917157529	46.6468162574	21.5367698707	11.5687319475	26.8329531389	30.3687807756	15.1679344215
pom1-tdTomato_tea4-GFP_01 29.tif	1	3	120.1041214946	288	1	625.0306363476	18.9315559727	860.1526524862	83.9797003189	173	28	597.7161898243	691.8020052539	744.5278760222	689.9777865039	758.7036165821	875.7046338347	934.0208366342	1044.3044873503	1060.7276644336	1097.8296745248	1086.9884066211	1048.807864629	955.9090202279	867.0282829232	796.516482793	755.88639653	799.2518750456	730.9370963998	801.5837842253	923.434858444	1058.9622021941	1237.2763297982	1170.7857699024	1200.0465120899	1162.7435335743	1144.5610791472	1104.6579215951	1070.6269971159	1179.4561393685	1268.4351839649	1166.2782829232	1157.1444531706	1170.1876660612	1147.5666943816	1229.5018750456	1205.2003613737	1285.7226188607	1330.3654004362
pom1-tdTomato_tea4-GFP_01 29.tif	1	3	120.1041214946	288	2	494.2336769067	13.2253181112	629.0361122131	42.3666843308	173	28	60.1730003394	66.6039899228	67.5786196428	78.5848452288	75.3128522275	66.5143903134	94.3586489397	194.7694969215	356.027512872	404.0757916806	396.9582786598	398.880255385	388.974391941	338.4237531064	273.0995547014	217.6207949358	214.3226178525	216.1737937965	237.3332379697	300.8522809384	370.2986513811	510.4852358538	654.4995180803	668.8950665829	685.0728823381	772.2319399553	942.7434552548	998.2498436012	989.4097150204	1030.2518374163	1004.3215802548	1004.1335919736	742.183355971	511.3581403134	427.1978619931	584.4517885881	705.2770245907	839.7207501767
pom1-tdTomato_tea4-GFP_01 2.tif	1	0	122.5601892949	293	1	554.5567419933	20.7323620576	777.6337763572	75.9841631657	237	89	98.8158572905	116.4037682606	159.2024539702	191.1166588856	189.6225589507	173.0733035796	188.4500735991	189.0805667632	196.0614220692	185.0669559233	194.8860680653	222.2292077137	262.0008751942	264.6944787098	237.0690311187	248.0311893218	241.6637576812	293.976969758	276.2140099598	235.2110802723	231.1740726226	241.8833214832	274.0145267241	239.7677412423	229.020325064	215.061727245	263.505900422	297.693766633	282.5551354481	357.3657026681	408.200032909	416.4450483713	395.791056672	267.2842207345	224.6003218088	150.1402998361	144.1189985666	136.1101281239
pom1-tdTomato_tea4-GFP_01 2.tif	1	0	122.5601892949	293	2	492.5456599483	16.3227253057	733.057215435	126.3771103145	237	89	46.2254989059	56.3371830693	54.46146082	61.0068506311	39.3589421025	28.7504419397	51.7744287561	28.4218693486	63.8043563278	66.2702376754	57.7850692184	87.3521265101	89.1841984502	89.1044255009	85.0398706507	58.0820866338	84.3526351364	74.1058699996	54.9371077926	66.5050399215	69.2916406702	56.1461735478	55.5854842575	52.4886824996	47.7997176559	62.9435978642	53.0080916793	48.3401839645	47.3922164352	63.4085026494	60.7233219853	62.3476302535	50.0682316533	30.945062708	39.6046289515	46.9476058395	57.8728276005	54.2402490686
pom1-tdTomato_tea4-GFP_01 2.tif	1	1	122.5601892949	291	1	554.5567419933	20.7323620576	777.6337763572	75.9841631657	56	202	116.6802168283	124.9437055978	177.3624271147	235.8415530913	281.9538374338	314.5724083973	387.0254723621	387.9686079416	376.1480513009	358.0123701486	359.3504642241	392.3514611317	453.4343468739	502.9767866525	615.4998172515	684.7950646473	762.0267947905	715.4959516916	736.0801802072	693.2104699207	665.0506391916	673.857849478	634.4515587879	654.1165978504	602.8311567697	602.9189660145	680.5543826812	685.0588179025	731.2510379546	724.4121707671	740.441426952	687.8076785796	665.7624311838	592.8927208973	585.3626916004	588.2120568348	671.6862593088	776.2702843739
pom1-tdTomato_tea4-GFP_01 2.tif	1	1	122.5601892949	291	2	492.5456599483	16.3227253057	733.057215435	126.3771103145	56	202	66.8461857548	76.506789596	80.5260156702	96.1402734827	124.555231165	126.94390304	91.3569482874	68.7865645797	90.4910425257	74.7356103968	58.6749109339	87.7988835088	93.6305078577	88.9916732223	95.0547225387	117.0621688278	136.1081689905	127.777500859	126.132562708	152.8268172653	246.4622949671	324.3987370244	449.2639307093	635.1753280075	774.2301172327	769.0445907028	610.0845687301	556.2108301233	592.6183008265	623.5175724736	496.9686019332	317.6745752405	179.3563582809	113.9185734502	115.8356266728	134.0468286585	179.0970809371	243.337661178
pom1-tdTomato_tea4-GFP_01 2.tif	1	2	122.5601892949	293	1	554.5567419933	20.7323620576	777.6337763572	75.9841631657	54	199	212.2322391265	221.526998241	197.3869835926	241.7270714832	247.7935591134	166.4731855783	183.2874759429	169.2710778309	187.460164745	216.0333255522	196.449626008	183.7139896147	192.8396203114	175.47581009	185.142619172	220.6735639963	289.6317549142	398.2504886382	453.2571821603	383.4028120431	291.0541792306	229.7857669585	278.5384525054	334.2276614897	349.3827111317	424.4030154937	449.0850426746	397.5548099272	360.6059980783	351.6970014963	381.9068810535	388.4010013335	418.97971634	478.7320967111	527.3522342437	671.385945995	822.619181672	941.1081343088
pom1-tdTomato_tea4-GFP_01 2.tif	1	2	122.5601892949	293	2	492.5456599483	16.3227253057	733.057215435	126.3771103145	54	199	28.9879907679	30.1709843388	11.203455042	7.0404810022	14.2059371383	27.4745121709	42.6685327601	46.8843123825	46.024388066	35.0328516077	38.9077091923	60.8885136357	52.5564823857	54.8014673304	61.5095972132	60.1248315882	38.4674015752	19.4996586552	28.6327865035	10.9082788538	30.6144149215	37.7874699345	51.9102319788	57.706801803	51.9694665979	41.6617578577	50.6080570927	87.3051090947	102.6629378707	112.4297428838	93.6057886194	90.7808984827	90.930617721	72.4574935348	67.9267521611	98.152887415	75.8917179814	95.6034082483
pom1-tdTomato_tea4-GFP_01 2.tif	1	3	122.5601892949	293	1	554.5567419933	20.7323620576	777.6337763572	75.9841631657	238	94	274.2834679676	242.8603722645	265.3546146147	276.6629642241	277.4577640288	282.5248823556	286.2587080392	227.3626916004	189.9198611968	166.4093224598	177.5413618478	187.4145714832	176.7046105457	166.7647505197	116.9804487619	66.4796349598	73.0386152658	83.8047895822	84.8614912423	116.3908694976	78.3951826486	106.7147627267	132.5705366525	182.3547977202	188.0502119455	151.5611575835	150.7885949207	152.1292728179	120.3971764637	145.6261396798	165.6990360015	145.1557620757	174.7280683908	221.4915368153	217.9309492502	249.1018680327	248.7849938465	275.1842044585
pom1-tdTomato_tea4-GFP_01 2.tif	1	3	122.5601892949	293	2	492.5456599483	16.3227253057	733.057215435	126.3771103145	238	94	63.364598027	53.1996505172	61.3847803186	100.4148909957	138.6143742314	165.327895553	195.9868107548	214.8410384567	204.1031030726	179.4877669723	183.1852563929	172.4128564905	173.7526392054	172.21734054	109.4239038538	98.9438623499	122.8119043421	124.4569849085	128.9072616012	129.7691186976	61.9381047002	93.6223698369	93.5251001429	80.9698836715	67.2955265752	65.583734583	42.9479517054	57.6725814254	60.0277043095	61.3631433558	38.5032088668	36.299951624	61.0125777633	78.2706242314	78.7287134241	68.4869124801	74.1945947718	105.4422144007
pom1-tdTomato_tea4-GFP_01 30.tif	1	0	136.8502831564	331	1	578.3002521687	25.6857328915	760.5047878447	75.247471275	250	80	117.7213949667	162.3723552532	110.1000774212	132.7595826295	128.0704346803	102.7845866985	92.0498861777	106.9223227011	137.3980917441	142.9436646608	85.4126181113	122.0680746542	66.3943685996	35.5947877076	37.0590821412	63.8978882936	70.467997343	57.0969646282	65.3123780397	90.4661866334	75.4640097128	82.4616903769	55.7587688274	71.9439494915	96.6047364381	114.0189820436	166.2060954876	215.8054200318	249.2888795045	234.933614205	192.9749553509	186.25197358	144.3789673951	126.0021770305	139.4467774537	118.445719511	141.4002890097	144.1421713339
pom1-tdTomato_tea4-GFP_01 30.tif	1	0	136.8502831564	331	2	485.0367001645	13.6241251977	636.5444647653	53.237765939	250	80	140.3308738915	110.0969668277	70.8286155907	73.7441022443	68.2135439761	39.0806195783	47.0395734357	52.5805687157	45.9840721337	24.9438804833	49.5591250308	34.8995994774	38.1012596337	24.8285850731	12.898856883	23.8981244611	31.5899681298	56.9796369123	40.1364972639	31.0154950666	28.7652407534	54.381472036	59.2637860822	55.8936587222	21.6309634097	28.9829124657	29.5516990868	50.8496320295	42.8782371727	41.8035911766	76.913108592	37.6314313459	55.442425812	40.7015505679	33.4499738264	52.4223147281	54.8083722639	35.4389976708
pom1-tdTomato_tea4-GFP_01 30.tif	1	1	136.8502831564	327	1	578.3002521687	25.6857328915	760.5047878447	75.247471275	79	247	129.5374350058	159.1781617311	147.1703492311	173.1768393027	103.7545167115	80.9395753053	82.8472087688	88.3418987102	134.7755534954	147.7503459759	156.1388144003	191.8980917441	179.9861451295	214.4030966269	254.9591065553	220.662902942	220.0540569134	179.0212199993	157.5920207805	131.9100749798	82.1454672324	68.8909913209	55.0982870566	40.0512899863	53.1665650514	41.2631023235	52.9813436972	96.1269328899	108.7644857871	101.339070748	128.6466472454	127.124226998	95.2268677858	131.8598430462	144.4128419068	183.5383505332	202.8683269329	194.3504232871
pom1-tdTomato_tea4-GFP_01 30.tif	1	1	136.8502831564	327	2	485.0367001645	13.6241251977	636.5444647653	53.237765939	79	247	137.464296743	113.3547793277	175.8046491193	177.3250348615	236.6635358381	232.5913922834	178.6844098615	159.7986880191	107.2618634748	156.283022329	123.1087466128	102.1170677391	83.4928408511	74.6242698876	83.1343203433	105.5957868146	84.9128644514	43.8726626284	57.7339093732	51.1775332339	49.8873517561	35.8727440087	24.2257306623	34.1195294904	40.9510622867	30.5430422671	60.2783734846	27.5417401838	66.920534536	84.0661644188	58.2621279605	66.7081932274	49.3879214175	65.391644562	46.1132428693	39.4969607242	41.0933352359	46.1208722639
pom1-tdTomato_tea4-GFP_01 30.tif	1	2	136.8502831564	327	1	578.3002521687	25.6857328915	760.5047878447	75.247471275	95	252	94.9864299602	105.5493572063	45.3479615358	68.3216553834	37.1791179485	57.4564006634	87.9812216269	108.0837403443	95.6650188274	69.3475342897	44.0026246217	53.000793567	52.8865154095	41.0014039186	73.341044218	44.1618449993	100.9032593873	135.3236288535	132.6535035279	161.8877157675	142.4540813274	80.5037435996	60.1344605592	40.1200155722	63.1515097128	57.7958171673	36.6828614381	44.6324870891	80.7411500123	116.67578136	113.3274537233	157.6137492962	185.8371583131	133.9150595175	101.4998780397	112.4231365032	125.3236898886	183.2295329876
pom1-tdTomato_tea4-GFP_01 30.tif	1	2	136.8502831564	327	2	485.0367001645	13.6241251977	636.5444647653	53.237765939	95	252	9.115633413	28.2457705386	-3.0071082863	0.7718528954	32.020917023	16.6569949038	34.7763288068	25.2661155907	27.3297854312	8.4066388654	31.2768781232	20.6713178205	10.4625877587	43.9254173485	11.107841258	21.7056399234	50.4850486962	35.9400556135	35.0727562157	32.50511909	38.4273704735	37.6349510399	77.7320986636	40.896110301	36.1559878238	29.9234031883	18.3007225243	21.3948183902	23.2286908674	17.9379092105	10.4100670067	33.6290102847	37.672101105	15.526003286	24.2738467105	30.472882355	22.4296287743	31.4229352521
pom1-tdTomato_tea4-GFP_01 30.tif	1	3	136.8502831564	327	1	578.3002521687	25.6857328915	760.5047878447	75.247471275	232	74	127.7505901165	151.5505372193	211.3836467571	161.3192953574	153.721476347	127.7341309693	99.0409140097	46.7798463014	77.9864096152	127.0844320761	171.0896607545	162.7309978313	158.5471395957	126.356241972	121.3694866009	134.4200847454	139.4987387167	112.1810914186	100.3420004355	129.7123210735	141.0237020957	161.5036622193	162.2621867962	185.4227296022	203.3194581178	190.417582304	244.1332805462	278.6640422649	311.797648222	403.980875761	487.522684843	542.2856039511	553.5049643027	488.5540162233	502.1764730917	532.9945069459	621.3026937949	626.0963135865
pom1-tdTomato_tea4-GFP_01 30.tif	1	3	136.8502831564	327	2	485.0367001645	13.6241251977	636.5444647653	53.237765939	232	74	54.0761233218	47.3281679995	53.3474347639	40.5493187157	20.4300560204	29.9601870425	36.8817568667	14.8639142561	20.9944379377	45.8041303205	35.2860842593	36.8894676415	31.3735781558	45.8615847476	42.7676312971	39.5494916486	62.6410138654	40.0903038231	30.0235211896	40.3026349592	53.3577700503	39.9757916975	35.8194196271	20.3335594383	46.53048937	39.0866824038	37.5554018863	61.9097923485	47.1245648908	62.1538922834	43.9110232242	50.1546348778	57.8722353824	72.2017438459	64.6659060367	52.9196190087	77.7195661115	69.4210228173
pom1-tdTomato_tea4-GFP_01 32.tif	1	0	160.4493689611	372	1	653.746302152	35.5754247346	904.3463174839	121.2858926185	288	112	175.95759596	113.4778799769	86.3606314418	89.6523387986	99.047032809	87.6109976527	74.6366934535	83.6580150681	83.2373811163	65.1423900681	99.7774405238	142.7600048142	192.3684235967	228.204869723	232.8741812465	264.4515534795	246.7932893194	252.3137564418	293.588068779	311.8092601853	280.634170667	204.6174877243	143.5706127243	115.0643464483	90.5681916631	64.2481843389	72.4847972946	80.8054353155	73.6464794236	64.0864208298	91.849380628	110.6745759405	116.5079296189	97.0565949834	92.9195100225	142.3813833949	129.3237051723	115.5331778285
pom1-tdTomato_tea4-GFP_01 32.tif	1	0	160.4493689611	372	2	514.5233011391	16.6276073589	692.712484772	65.882858363	288	112	50.8278341148	45.9513285809	35.3506816083	17.591780648	17.7620483889	10.4770854169	14.0227905764	14.5532166018	33.7920675132	40.6422872398	42.8284241213	34.86309209	19.8977193687	48.2932678713	100.5911194338	106.6268860354	109.4987325523	73.5046936525	62.3437846356	49.557997689	41.9370666994	25.4912659182	35.5962565594	31.9633525067	32.8192891929	28.4584696942	21.7764221682	20.2732992027	26.2518758628	45.8676697268	38.5446309898	38.2886698895	38.8582092775	56.124403939	39.4264669273	37.9821106447	47.7584574872	39.3477722658
pom1-tdTomato_tea4-GFP_01 32.tif	1	1	160.4493689611	370	1	653.746302152	35.5754247346	904.3463174839	121.2858926185	84	258	208.9243317999	226.1350251592	246.1991324183	290.3414053676	227.0529328741	126.6258291957	144.4267528611	76.7177074509	44.1598054327	71.0153555629	113.1776683884	153.642369723	224.8324331996	262.3449250616	249.059545016	231.1222077764	178.2340445277	229.0445914027	199.1964672165	238.845087822	241.2682242152	193.6069082973	197.5187735316	188.0040030238	169.3941600876	143.6776480433	134.8833365199	205.7026928025	191.9127554652	213.4107819952	250.9290111618	224.3345083949	316.6033682582	393.5136669236	466.2997997361	532.9377798793	569.6062776006	613.1886750616
pom1-tdTomato_tea4-GFP_01 32.tif	1	1	160.4493689611	370	2	514.5233011391	16.6276073589	692.712484772	65.882858363	84	258	69.6809021486	58.8436829104	49.3965393557	70.0288025393	111.7893209312	93.9258362307	119.4579610679	118.9959452801	95.7581726564	67.205641732	98.6258891278	78.7525981122	44.5638367189	29.9886108889	84.2828918947	80.4016256187	88.8366638674	64.6790304038	97.7583557619	101.0722799156	86.9562317385	90.7199036135	77.9894145184	65.2859233075	84.108778939	86.924412077	59.8830709312	60.8617493166	65.5520365887	47.6877177411	82.4982646161	65.3602030926	77.9566182945	98.0188131187	123.4614400718	126.4323669924	131.3755229169	131.5019267255
pom1-tdTomato_tea4-GFP_01 32.tif	1	2	160.4493689611	374	1	653.746302152	35.5754247346	904.3463174839	121.2858926185	107	303	79.4481151657	70.4312084275	83.1963248012	112.7132925746	88.1999869105	97.7364045538	118.6632437465	198.1203156866	248.3968659795	205.0563711879	217.9401399053	183.7725170212	139.837275322	132.7459463832	123.8608145473	164.5696361618	126.009943779	164.5885977504	128.4793448207	123.2559968389	179.6062165655	192.3266348598	230.5537466762	229.0177969691	274.1422069626	192.2006989874	159.4203441696	126.4825186488	128.776728447	128.629064059	91.0805004196	52.4059195277	54.4038443324	50.1136831996	27.2539419887	43.3520661749	51.4856924769	36.7758942999
pom1-tdTomato_tea4-GFP_01 32.tif	1	2	160.4493689611	374	2	514.5233011391	16.6276073589	692.712484772	65.882858363	107	303	14.6770874514	25.3724101239	29.0418640627	16.9815409833	-20.2499857094	3.9911743654	13.9721110516	17.1862020347	12.4992004885	28.5498291506	49.2421407554	0.535740202	1.645094857	23.896295215	26.3535909507	38.1852356447	28.7203512046	39.8492167645	28.7385193361	25.5833069338	27.6936584963	20.4933411135	-2.0101785805	7.6234985842	21.9364665204	33.8913717124	33.0622294598	25.1765279624	39.7576640301	31.4779805992	11.4621216311	14.0600220217	21.4647766604	21.3446391278	20.4902893557	10.5443461591	-2.118963574	-2.3126586424
pom1-tdTomato_tea4-GFP_01 32.tif	1	3	160.4493689611	372	1	653.746302152	35.5754247346	904.3463174839	121.2858926185	267	71	135.8297069626	142.5708161749	144.2697500941	118.159540947	131.6117300746	129.0590363897	144.8506420212	190.2425691045	188.2106680629	141.2874502894	179.5990347621	189.3754222946	146.5555777308	117.6229401983	182.5176748988	182.0565746384	215.8980459926	255.7779491501	196.1305085577	176.7941438116	196.9732616501	198.0961050746	175.1265412725	204.6082307256	223.6710562465	288.7042593715	241.7040355759	255.2282054978	279.535314059	325.6803539353	312.69780999	268.8814647751	267.4141999639	279.0526683884	336.2825064418	362.682205335	329.1244457321	337.6007234014
pom1-tdTomato_tea4-GFP_01 32.tif	1	3	160.4493689611	372	2	514.5233011391	16.6276073589	692.712484772	65.882858363	267	71	37.3433777346	64.4345032229	36.0685160809	68.2700134768	69.7426900718	56.9071391278	26.8574565106	66.9239441408	35.6839335614	59.4448385093	58.3960510744	27.0473979169	36.229465788	15.9923238609	29.6953471356	56.4902079755	47.179864551	53.4852234377	91.3489726239	73.1879822268	61.6302836591	37.4897400393	58.2769104494	51.5860738609	58.8722677085	77.588067676	102.3612406903	71.3267965171	50.2153768394	46.1710144533	34.5978434735	40.7112162762	55.6173442059	52.8055155926	61.1102844729	58.0190979494	92.0037984702	96.4764343752
pom1-tdTomato_tea4-GFP_01 33.tif	1	0	140.4065525536	330	1	641.776178751	21.0350818623	884.7718812114	96.8498290173	253	90	195.3297579352	166.7990572516	152.5102592373	196.3768974209	209.969121542	181.0266166592	172.2162528897	166.3080090745	159.0530245368	170.9908500576	147.0900525316	123.021855917	103.9825085863	100.7749076748	126.0737561449	103.0720675055	130.6727144782	121.1853080654	105.5162203376	69.7127535407	66.4860486253	72.5305025641	122.3588513597	134.7863415941	151.4748995368	138.8251802985	141.0430961514	199.7548677985	210.9816744391	215.7778780524	128.7125500902	153.9993746344	135.5469210212	140.2788139248	137.0200655524	134.2791191006	137.328903443	150.0846407477
pom1-tdTomato_tea4-GFP_01 33.tif	1	0	140.4065525536	330	2	509.8709030559	15.9166339725	655.2183690515	56.0315677198	253	90	44.3605015665	38.9946771849	38.123196879	29.4469171752	42.456815043	26.1995925495	29.445096293	27.0579096068	18.83550767	43.0270054727	26.4280878295	39.486111918	40.6365228881	34.5039748738	36.7842483113	39.6362380573	29.9381179402	19.3307774454	25.6777623086	41.1535720417	36.3507868041	30.3945286661	32.5969517618	36.1951166381	44.1335728555	19.456815043	9.5026931355	21.131029724	22.9695510456	14.5096714883	2.7498346557	8.3118870645	23.8832066446	41.0260696003	26.5302911986	78.2696202188	55.8640212605	58.6846796264
pom1-tdTomato_tea4-GFP_01 33.tif	1	1	140.4065525536	331	1	641.776178751	21.0350818623	884.7718812114	96.8498290173	77	241	193.900375611	158.1670992438	171.3986462816	87.7110242113	56.3127291266	44.0920666917	67.7449394131	113.3944348558	103.5059460863	115.2739311123	116.6856539313	126.9222058519	101.001144654	88.7860771084	90.9271903896	55.2138318285	79.4425102139	87.0053357347	116.3006441657	117.2662813727	118.4153495693	141.789047486	174.4441581631	188.8122205003	187.7411348883	194.9708712165	219.4749402269	175.0669202074	188.3868461514	204.3513440355	297.5088961188	390.6902519131	486.6458183193	551.2256523037	562.2323661709	592.4022473558	605.6747489834	538.2603202725
pom1-tdTomato_tea4-GFP_01 33.tif	1	1	140.4065525536	331	2	509.8709030559	15.9166339725	655.2183690515	56.0315677198	77	241	44.7272618204	37.0678786823	31.4622471719	31.8185500691	7.1502557982	20.7236810912	43.2528152058	44.2546869506	37.818509379	33.8280512084	31.3525466511	35.7036208698	10.7298863321	25.2657343139	40.8289667357	32.1790440469	49.4737014363	77.9417190144	61.8331578165	44.4514642943	59.6740391641	49.9514642943	40.8201166381	33.4092686563	44.1629104206	58.6105015665	49.0044428099	41.1079177448	44.5483067422	49.8018060912	72.2904535521	63.7782465209	60.2231521198	55.0639724323	54.595486918	34.4385248412	61.8379795938	80.9293492227
pom1-tdTomato_tea4-GFP_01 33.tif	1	2	140.4065525536	330	1	641.776178751	21.0350818623	884.7718812114	96.8498290173	63	227	247.7033948167	261.9422864183	270.6857353115	187.6098686123	209.1452079678	128.9594576423	110.2831067308	98.1330009365	117.5339408779	151.0317639574	138.0967257087	183.7427624925	228.0721692308	281.8870496019	322.6335502529	389.6493787035	363.3278455003	362.8040010993	326.8422294522	284.0434827074	226.1921033128	225.1941988532	232.6513928636	249.3177746995	260.1081596279	342.2462821865	347.1285250251	372.7684582933	399.3164929613	389.6241304938	345.7900443936	325.7086438402	403.8231457933	461.096074667	562.6529594326	611.9655611579	729.2149914964	778.8733980719
pom1-tdTomato_tea4-GFP_01 33.tif	1	2	140.4065525536	330	2	509.8709030559	15.9166339725	655.2183690515	56.0315677198	63	227	94.4139480183	73.985318461	50.8086013386	47.5581334024	18.592740336	24.0452549844	50.5891596068	1.684364278	13.9209263711	34.07672878	24.1161168008	-2.3447698365	14.5102208047	17.0572382201	37.9309564818	33.8192418008	3.9319432169	1.1927667846	21.6744867553	15.3292515665	6.6180394083	1.8341852416	5.3298517455	37.2315953165	20.7471694538	25.3047968139	20.5721918334	20.6969782103	33.3328322956	36.6895624389	75.9956130573	105.0862299193	75.1912510782	72.2208124389	76.0635451863	107.6424229532	119.9615350951	121.6199416706
pom1-tdTomato_tea4-GFP_01 33.tif	1	3	140.4065525536	328	1	641.776178751	21.0350818623	884.7718812114	96.8498290173	265	100	321.1764783128	222.3994193936	209.1075289313	185.7619071865	145.4588879808	121.3783622647	104.1397554938	82.3373466396	57.1185356045	54.7313692633	59.1344861253	72.1481986904	87.384750611	63.2439018154	71.1745455329	88.93903121	51.0968070889	45.6087292894	19.4650932217	51.3759615485	101.3095756436	129.9475150967	95.4566907152	102.3101656501	97.6318616136	104.5756482347	125.260137167	75.4669242764	117.6732637946	120.2019706631	109.4590710863	130.9443616136	155.4662121995	158.7169039313	135.0768079027	107.208949016	67.2033744717	59.2106783454
pom1-tdTomato_tea4-GFP_01 33.tif	1	3	140.4065525536	328	2	509.8709030559	15.9166339725	655.2183690515	56.0315677198	265	100	151.6896845092	151.2487665404	142.8681919961	110.7970860391	73.2205276081	97.8475010782	39.3377964883	23.3680902709	40.4931919961	13.5889561563	4.3042983601	9.2930475463	26.7924270222	37.1841913451	13.9460118204	4.4034601439	10.1963373412	1.8848342488	26.6048558145	27.8886591185	48.2230503946	64.9307937214	64.6780267943	71.4778518269	58.0326613972	61.0056024779	45.6617507527	38.8394037474	34.3636550495	29.209154724	25.4135207722	46.8563715209	50.3205642292	28.1767043659	22.6597772826	34.2450230508	9.6632562865	8.2958144734
pom1-tdTomato_tea4-GFP_01 34.tif	1	0	131.4686274364	319	1	620.8697339759	31.0581410778	801.8753907141	80.5523697005	248	79	187.7805549238	144.3212857181	138.0551114017	189.5314907962	195.1729092533	208.7427741621	157.6421271895	112.9538540775	109.5433316165	70.2327643965	55.8184577559	40.2999234134	52.2379116947	62.8688727949	77.3488736087	68.3663296634	61.8005744551	54.5243903731	89.2105882897	120.6337653731	116.2555915449	143.5216844811	142.1977505619	175.734127515	233.006771558	284.0917528405	287.3058438236	225.5542975996	158.1000536218	159.3359748457	123.8062507246	68.8902961348	48.9227058027	82.2813483809	84.9097256595	133.4320645267	160.4501919681	203.3076545332
pom1-tdTomato_tea4-GFP_01 34.tif	1	0	131.4686274364	319	2	497.4446923661	13.0550037168	642.7838249485	52.4970679587	248	79	68.2167659672	70.6945288253	54.4590145024	61.1570735844	40.7808528813	55.9570206873	41.6113379073	45.1934708826	59.7801814946	47.964731462	48.3878882003	64.0675146652	89.772938656	64.8916113448	38.5969946456	45.612782406	63.1700944178	65.208058285	45.7111507329	52.8896378748	59.7688289555	56.5074764165	67.7149145675	84.221750505	88.2351375493	105.6986588709	113.1809993657	115.7665706547	94.4234310063	65.4322200688	57.9670101079	63.9934179855	38.677235531	32.4077449711	33.0835465662	43.4038183761	46.1254573735	37.4460343592
pom1-tdTomato_tea4-GFP_01 34.tif	1	1	131.4686274364	320	1	620.8697339759	31.0581410778	801.8753907141	80.5523697005	70	240	199.6891649499	215.8128018314	259.1346198652	250.3121711348	207.4086270267	187.6788296634	130.7175462975	108.8907437259	88.1854824955	69.1612515384	80.5332608158	60.3637865319	91.2068854902	142.3199022546	144.7979499434	154.7882656986	132.891150627	154.7411058678	194.6090664798	186.4108446374	217.3836839928	270.8978848392	316.3163825606	324.4948697025	271.5346239343	236.2656013106	184.8960741296	205.4871996178	251.2966071699	310.4050056074	357.3670213952	320.6131761803	276.4620124434	263.6520555749	257.2216966882	279.8452725345	289.1301439538	304.0314907962
pom1-tdTomato_tea4-GFP_01 34.tif	1	1	131.4686274364	320	2	497.4446923661	13.0550037168	642.7838249485	52.4970679587	70	240	88.702626156	82.469003923	112.5567114425	95.690887061	105.0379126144	89.0988460454	95.6413672042	104.4730322433	69.3156225753	76.4009090336	57.0391129725	55.7263077967	38.9796749028	48.3064673019	35.2326045903	42.9063411626	39.6905920577	33.7921749028	37.9196875167	26.2865800135	35.3844905766	38.5252376469	52.8728938969	64.7591040206	76.7570898605	44.6321915857	36.8992610844	49.032877214	61.1939795089	60.6529231938	56.2182104659	55.2288204106	29.3400671554	37.3102311365	33.1329545252	57.4796850753	34.0540258956	69.9884334477
pom1-tdTomato_tea4-GFP_01 34.tif	1	2	131.4686274364	320	1	620.8697339759	31.0581410778	801.8753907141	80.5523697005	90	240	-14.8752881751	6.5125292077	14.2485521569	18.4401822025	13.2562222415	4.6664802168	15.887264722	33.9200202559	77.4487881595	58.8005134199	39.4813402428	29.697425041	45.4584113691	27.2838508223	25.8375821048	53.908342196	62.9393277103	64.6636522546	76.2681647871	92.9504361087	82.5128954186	58.5080939863	60.836849683	61.7659878665	71.3170946374	84.994279696	123.7064989343	83.0638801191	100.3726773197	114.1041429772	119.9197354251	172.0433519616	170.8658006921	222.1288622155	305.1192186608	277.0266486738	251.4060838952	263.2133755619
pom1-tdTomato_tea4-GFP_01 34.tif	1	2	131.4686274364	320	2	497.4446923661	13.0550037168	642.7838249485	52.4970679587	90	240	19.2508846196	20.8933101567	18.3955989751	36.3150732589	33.6228735519	21.8085323247	16.4512732101	17.6714575363	16.9403784347	5.9294633142	5.0892228357	12.6681107752	17.8952836267	-1.130778385	-1.9810998368	16.6845495773	13.5229895187	20.9773657394	23.8566382003	45.483876156	23.578399268	25.8344926111	10.2655635747	17.5050350102	26.5767920089	39.0727636886	30.2352799646	34.9864803227	35.9749650232	23.919209408	36.1960648767	52.1078182133	46.6692907882	38.1078589034	26.3251847498	48.8327124191	32.8776546391	8.979349382
pom1-tdTomato_tea4-GFP_01 34.tif	1	3	131.4686274364	319	1	620.8697339759	31.0581410778	801.8753907141	80.5523697005	229	79	5.8245816165	-0.102969653	17.5306769941	13.7270270918	14.1900601322	21.8148973718	51.562252515	36.0405443444	99.8897468184	72.7741462324	57.0740729902	30.1749844486	16.0447354251	21.4441901777	6.8658006921	33.390784416	35.6042650475	21.0762906009	49.2785611087	57.3881599043	89.7118293379	131.3336555098	136.216956291	178.3490363692	227.4811774824	201.7292650475	145.6581387455	85.8373786543	60.307552808	40.0987108483	20.0675422285	13.1780565514	24.2395799889	14.4035407637	8.9813402428	-18.3867017493	-11.1402824785	2.2742479577
pom1-tdTomato_tea4-GFP_01 34.tif	1	3	131.4686274364	319	2	497.4446923661	13.0550037168	642.7838249485	52.4970679587	229	79	25.0355424158	13.922729102	8.649464535	23.080545671	38.1618851892	21.3036800297	19.5314327153	23.5552465988	23.1313879562	15.5767004562	17.4682409835	14.0928340825	7.5481766932	16.924661882	1.1853633794	4.2362768722	35.5617468429	29.6040848963	18.2898453943	41.4833777023	46.5851843429	44.4862361821	35.2395524256	32.1901546391	24.5742488774	29.3850500656	50.8727006189	28.7899979822	32.280130632	10.6409908208	16.5094295415	33.8517045252	41.8953141443	38.056507992	25.1497493657	14.9062089197	6.7161861333	10.8936153325
pom1-tdTomato_tea4-GFP_01 35.tif	1	0	169.9205696789	393	1	685.4346137091	49.4997952741	921.2192358258	100.1356863556	321	132	86.2386447545	67.0109632766	72.526344136	78.6781182245	44.5027235305	42.9301120396	84.5169040318	90.5026218053	102.4301120396	145.2881442662	174.6244683222	190.8911309199	167.5180636998	124.2223687128	107.194333231	99.3523939407	96.768124735	136.6372450149	115.4250868118	153.2264784133	205.4182305292	121.0679090774	114.9576999303	102.4893568313	130.9264499303	140.4757663365	189.553280985	271.7380344029	309.4415459589	327.5781222935	301.824399149	240.607968485	220.3833998001	207.0398735956	255.3818942662	218.138058817	192.8426486607	232.1987887975
pom1-tdTomato_tea4-GFP_01 35.tif	1	0	169.9205696789	393	2	522.5593871137	15.4236598005	721.9517276223	83.327969194	321	132	36.4708456337	36.442443941	58.582295829	43.4775188108	26.5457357704	8.8981425901	-0.8125507693	21.3908081988	25.685404553	8.3359477659	4.8548279742	41.9637452105	35.697509859	35.6681519488	25.754170829	27.6277670204	32.7556560178	18.9150391558	25.3113811155	24.6051636675	38.2747600217	38.2605896929	26.735799247	20.9776815712	14.8801880816	41.9260865191	64.4970093707	79.8298544228	107.0702515582	116.3839519162	99.0288086871	40.5728557248	78.8238729774	79.920166109	48.7059530556	37.7934774696	35.9595337847	24.9618531207
pom1-tdTomato_tea4-GFP_01 35.tif	1	1	169.9205696789	391	1	685.4346137091	49.4997952741	921.2192358258	100.1356863556	72	259	129.9320244745	126.9597140904	164.0476047154	130.7350029902	137.6253635045	147.213844136	141.9776991165	137.8319064732	119.5711235956	167.266985412	167.5332411087	160.2008233027	202.0458550409	254.1828789667	318.4984307245	350.2270277297	398.5127332962	433.1637342727	491.4584120071	465.5620497024	443.7549614863	392.1798068639	362.1135430292	272.2968112584	305.6657280878	352.0362318313	387.4957044876	392.2803317662	446.6555148717	464.7084933873	510.4957655227	517.7550428665	529.8050103144	488.474403218	452.1699598587	410.1029839472	425.3998996373	501.6752902623
pom1-tdTomato_tea4-GFP_01 35.tif	1	1	169.9205696789	391	2	522.5593871137	15.4236598005	721.9517276223	83.327969194	72	259	55.2199504514	67.2362875282	45.5261841754	35.0861003537	58.279154553	59.729573661	43.7193807899	22.5470581988	26.6601970334	33.0946452756	44.9915162066	33.2405192991	42.3220419228	70.5332032183	102.1493734657	98.7544963498	78.7116700152	75.0770061155	75.8806560178	97.1851604123	92.853393648	72.2991740842	63.9743856728	105.0453899045	118.0560303668	90.0456950803	103.3094483355	117.1183879514	90.1347657183	95.4396159787	89.5357260048	82.0013632118	83.0838013629	107.3662313759	94.9370728472	96.6824138303	92.630717053	112.8199463824
pom1-tdTomato_tea4-GFP_01 35.tif	1	2	169.9205696789	391	1	685.4346137091	49.4997952741	921.2192358258	100.1356863556	98	302	82.8982720331	97.7250949498	160.7082085566	99.882992899	61.7230400995	124.6799492792	158.0467705683	164.0601372675	171.0593438105	176.1643242792	177.5400567011	137.4226047154	146.4574964797	150.6392795201	189.0050225214	167.3272271113	213.1933973587	238.8390272415	226.1745985305	128.2427951451	95.9043755488	72.5463433222	56.3676323847	61.2965874628	50.35601536	61.2342095331	72.76617161	89.2661512649	119.5011976516	149.0522433873	172.4507215774	155.2223076777	126.6785861607	107.5735853469	92.7062757766	70.6811496373	90.150571024	140.0143812454
pom1-tdTomato_tea4-GFP_01 35.tif	1	2	169.9205696789	391	2	522.5593871137	15.4236598005	721.9517276223	83.327969194	98	302	16.1089275022	40.5875448524	48.4608765582	40.061991467	74.4302775998	94.952596122	83.6338908811	68.3374838173	47.4310303668	50.0681763629	80.6705119748	49.3708497027	47.9218140582	67.8778687457	41.3952637652	37.4157105425	32.8469646116	39.688558036	54.6111247678	29.6411337196	27.7552287717	61.4588827431	54.5561931272	30.1767172157	33.6665243446	58.7078858355	67.5780233681	38.6417847613	45.7271525998	53.1700033485	59.8446452756	47.6848755816	47.4329834918	54.0973104774	28.9753012001	35.5989584267	34.8556316037	20.4670716265
pom1-tdTomato_tea4-GFP_01 36.tif	1	0	108.6738238952	271	1	637.9117928751	22.1582971211	833.1596824877	82.8581607098	182	48	214.6169546835	305.939423759	228.5561026327	153.8644318971	102.8220938437	97.2417919231	115.953095634	67.533946871	72.7803051067	103.3956818971	123.8797313762	110.3849803997	207.0178539348	263.2671825481	343.3240266236	421.1747956666	528.2171744101	433.2150381796	365.745677828	344.4720979127	305.7893789999	363.807384371	499.0404979778	577.1714183879	674.7708650025	787.6563630494	817.7873038046	820.1874095989	835.5001537395	862.4588532838	899.7154043905	852.8925691041	982.6861888957	1070.3491120728	1239.3235586874	1379.30113844	1473.9485179973	1642.8034170859
pom1-tdTomato_tea4-GFP_01 36.tif	1	0	108.6738238952	271	2	504.739997112	14.7283137179	702.3498066295	57.2295096277	182	48	38.6744315989	60.3613009023	71.171725707	55.5547213125	41.998670694	74.6735771067	22.4808280833	34.2523734934	36.3035209544	35.8035412994	30.0216199127	27.1681653229	59.2131075429	52.2579073476	48.1773409414	62.5434704987	19.591281371	28.3592867421	39.8291760651	73.6527030833	127.7603487539	93.020541625	148.0582816966	169.1849703359	250.2439099518	348.558851358	485.4321830638	647.4942558177	757.8160738515	837.9610730377	806.2350598541	735.5771212148	781.2535535065	843.0669690338	990.6067436106	1209.5008476145	1549.1256848541	1920.2789237864
pom1-tdTomato_tea4-GFP_01 36.tif	1	1	108.6738238952	271	1	637.9117928751	22.1582971211	833.1596824877	82.8581607098	89	223	360.1225495728	348.7637035442	269.3791210247	207.9790152304	156.6402497681	128.5048127564	99.6323151978	86.5013540976	80.1728018515	46.0918285442	36.1959341757	69.8700471314	70.1388052694	90.2219148072	123.5001130494	61.239024996	25.7781892213	54.8298249635	48.6555695924	37.981192151	51.7062491171	30.8321239543	34.3536693645	54.9916901978	54.7680980754	51.1226512981	41.9394847942	37.4466665976	73.510489026	32.3253287069	41.5730704062	49.4237173788	50.8517365845	43.5145173463	88.1912548137	93.6211864543	141.2636628541	203.5777497681
pom1-tdTomato_tea4-GFP_01 36.tif	1	1	108.6738238952	271	2	504.739997112	14.7283137179	702.3498066295	57.2295096277	89	223	75.4448173411	80.9609509674	71.3900077708	97.3625419505	92.04009322	108.5656466054	95.7491386302	90.8553601471	77.7139620351	73.1027559804	59.4055310455	36.374850707	66.0252006419	62.9174939362	21.7718843984	19.6224703359	26.6625297434	16.5739880768	50.4341768789	25.6573010651	21.3216280507	13.8378939199	50.3836804596	31.3457165924	64.1263155507	49.0750460195	51.4808484283	73.3000826406	93.9154390859	73.3341199127	72.5478243398	77.6372001536	53.1135795481	49.28228072	71.2182548411	74.535393513	47.3638236888	46.5581392812
pom1-tdTomato_tea4-GFP_01 36.tif	1	2	108.6738238952	269	1	637.9117928751	22.1582971211	833.1596824877	82.8581607098	48	185	323.6834423137	207.9333405885	238.7303783489	293.1014924439	231.9621084921	340.4478059205	341.015188733	413.7371532512	405.5834056926	383.4280101848	328.3232535116	360.3176382773	483.8216462525	503.09213372	569.342520276	627.7868155234	702.5849519166	698.6313386353	680.8324698202	665.8186758749	748.588247815	718.999177177	638.5199291301	706.7595124635	761.1249909791	927.5541901978	1099.2341625286	1244.9747224244	1329.0946361614	1262.7982494426	1223.8777985963	1319.2184561484	1341.3115551067	1353.0301016562	1339.1176260702	1307.1242178671	1235.0833650025	1281.7503978801
pom1-tdTomato_tea4-GFP_01 36.tif	1	2	108.6738238952	269	2	504.739997112	14.7283137179	702.3498066295	57.2295096277	48	185	34.010796345	35.6547172434	24.2093843984	14.5105522044	12.0026278066	44.0820854075	32.3656750885	47.6126640208	51.8652681875	36.8262667226	22.273674763	42.0389945872	87.7876518138	88.5765617259	57.0879447825	64.8146293528	66.6461519765	103.6602714427	59.0548840729	42.5035738515	63.8253918854	97.6425509023	145.4517753489	200.4754366445	215.586947875	209.3845959869	196.2167289622	204.8746676015	169.9016858307	192.2779472239	194.6337821848	194.5349255768	227.2442558177	262.673292276	338.0381604401	397.5928479401	550.7831148671	670.1327445872
pom1-tdTomato_tea4-GFP_01 36.tif	1	3	108.6738238952	270	1	637.9117928751	22.1582971211	833.1596824877	82.8581607098	221	84	334.8810131145	301.3194489869	264.4386913372	243.6341259075	235.2868358684	173.294872164	129.5424307577	134.7462881796	139.1588654908	126.0820629192	154.5988068971	130.3209748658	99.2634797486	122.8034984661	131.9327302369	91.8738720012	72.5561433228	85.2531851523	128.1777456991	136.4408275676	168.4664623332	152.3239452434	133.0418000611	159.0614126913	94.1203523072	91.6122753215	98.8584504517	113.3480337851	123.6004141562	80.1162222616	117.1479808879	154.4279491497	148.5334178997	118.2061880819	123.3046174439	78.8708202434	83.2431346965	109.7994091106
pom1-tdTomato_tea4-GFP_01 36.tif	1	3	108.6738238952	270	2	504.739997112	14.7283137179	702.3498066295	57.2295096277	221	84	48.0250785716	56.3302340078	61.6781547434	68.5313245026	76.7517631419	35.8409863678	53.3740165598	41.2029350169	43.9113090403	57.8250053294	68.1394177643	73.0221488841	80.7318249908	88.4258964427	85.760002888	79.0433891184	93.85259322	105.923699177	104.4168428945	93.1999646393	99.8577201731	110.847140746	86.6155937083	115.4660982656	140.9230684804	141.856092569	91.256483194	82.7277559804	67.7021619049	55.7306042877	80.8802014557	87.933078246	109.8228487539	90.3794690338	69.5126070546	57.8467541901	65.5781791575	44.4082267649
pom1-tdTomato_tea4-GFP_01 37.tif	1	0	130.3610371238	315	1	627.3141447545	19.1295865345	841.4461126871	93.6417695387	245	86	213.1817251999	202.9266185918	191.0361563522	173.9638907272	170.2539908249	166.903628683	169.6879100957	219.622399028	223.2635123093	200.9309520879	174.8356151738	163.1818879603	120.3053620814	103.2740917363	73.1280549525	86.0807730514	74.8339672246	61.6441275436	43.7281119186	70.8367544968	37.9880403041	53.1349722702	33.0494416712	47.9105256556	40.5793285528	65.8831005254	78.9111766973	54.508710877	52.1928335983	68.0076122442	79.0367463587	111.1785106817	107.6593659876	134.2918529668	158.5327180384	119.4345735072	92.647769308	89.5781078496
pom1-tdTomato_tea4-GFP_01 37.tif	1	0	130.3610371238	315	2	502.7514972389	12.8951784573	624.7424144672	41.6972354997	245	86	35.4728679955	36.9182211856	37.6418946882	22.3631674746	21.8698203067	31.627388666	48.7822552025	44.3864625593	36.5224285423	25.2950522403	28.0233847598	30.9263490339	28.679909418	21.8934103946	21.169370681	13.3894431094	8.7139263451	4.9021485944	-5.0396645566	2.5655498802	7.5715313256	27.1103598575	9.7473430931	-3.7984841367	3.4734376569	10.6972840925	4.4176210065	15.1425355573	20.1456076602	30.3244711856	38.3038616478	26.9243959089	21.79787003	19.7849814395	26.2845948835	22.5274944603	4.3319276472	7.6263714134
pom1-tdTomato_tea4-GFP_01 37.tif	1	1	130.3610371238	313	1	627.3141447545	19.1295865345	841.4461126871	93.6417695387	70	227	235.2486400762	222.53920811	262.9241568405	243.3013947962	303.3130728561	232.1634960332	217.7948640345	213.9790681361	217.7923412481	242.1042919317	267.7884553431	290.7095368861	313.8095735072	280.6038850306	227.9412059942	221.2546215215	232.8193391322	195.7214387416	193.0577017624	208.166527446	219.3485139369	218.6732209681	189.1990998744	176.0789623418	151.2739289759	183.6633332728	215.932945903	222.2015005905	263.2864818731	257.896223084	242.9826081751	239.0945059616	261.4651114304	295.8298371791	285.9155508835	227.5927359421	215.0194530645	246.8718090215
pom1-tdTomato_tea4-GFP_01 37.tif	1	1	130.3610371238	313	2	502.7514972389	12.8951784573	624.7424144672	41.6972354997	70	227	69.0521730085	84.2712281843	90.3083985944	106.2455323835	79.8738079369	80.6744671166	107.5751018822	125.4865398705	119.8962078392	104.6649252871	62.9218222598	57.6634197533	57.100797683	32.1038596133	30.0388876895	35.1767864525	38.5222250918	39.489469558	34.5780722598	25.5447267194	38.5461508731	43.8332602481	51.675423334	50.145719558	54.1521689395	70.501595209	62.9177329043	61.2030926048	62.0643596947	75.766060541	87.4322796166	60.1120484968	65.0560996035	81.2310263614	65.8398113548	51.7900473575	76.1139812767	61.5936769147
pom1-tdTomato_tea4-GFP_01 37.tif	1	2	130.3610371238	315	1	627.3141447545	19.1295865345	841.4461126871	93.6417695387	94	250	35.8093090215	47.2959219772	51.5581696986	70.2710806686	59.426679627	30.2591381231	32.4137401738	27.488813416	7.2241446335	49.2950064499	68.7549877324	104.6047395228	163.5229931035	166.8838532923	175.9651317754	166.0136140345	144.8999665736	201.554812765	187.7012157598	167.2023550827	138.2729117233	117.5105826218	119.9100984095	107.8184439499	110.3658479212	110.6965567429	118.3571402389	122.6648591517	112.7849966843	143.0279369512	140.7271760462	96.4690787155	103.4345531621	131.3698965866	148.3728873093	129.0225862025	100.580996847	91.4257640996
pom1-tdTomato_tea4-GFP_01 37.tif	1	2	130.3610371238	315	2	502.7514972389	12.8951784573	624.7424144672	41.6972354997	94	250	45.5697511335	50.9013754825	24.43362239	43.3448365827	37.8692709903	64.283231765	18.3146546979	38.1028118431	16.6260662377	-3.2999286354	2.6837851504	28.375008295	18.6237977644	40.939095209	30.5762615502	34.384000808	21.6193727155	33.6217937767	36.9050375918	33.3174928327	23.1849448184	4.7659181257	27.6013063093	36.3870932559	44.0049317976	39.3689047793	50.9803753197	74.0278810163	64.7839234968	51.4360027611	45.6509685814	11.3012778262	9.3746115664	4.1067384382	12.6894410749	12.8144207298	-6.4174009661	3.3424155215
pom1-tdTomato_tea4-GFP_01 37.tif	1	3	130.3610371238	315	1	627.3141447545	19.1295865345	841.4461126871	93.6417695387	221	65	82.5945263067	93.3266633509	50.9044017949	25.8457470098	84.3268871465	91.9799836634	87.3490225632	101.4303620814	131.3716869512	125.3577302455	125.0405101934	86.6286246139	63.0027294317	57.1246166387	42.2324047246	42.2704092819	41.7122834681	47.1157868861	64.5122712611	59.9748160202	48.7256705124	85.8346182663	96.289187765	85.9406973679	101.931786235	137.0113557337	147.3375682988	169.0166251022	188.1346670944	145.3066641647	144.5846386113	156.0644563197	186.4770132858	206.7512442429	206.5296866257	239.40639561	330.2088451543	407.9143912155
pom1-tdTomato_tea4-GFP_01 37.tif	1	3	130.3610371238	315	2	502.7514972389	12.8951784573	624.7424144672	41.6972354997	221	65	56.4538046817	42.8853028913	46.2337729434	43.4233074486	29.6943849226	20.6161988874	25.8422527611	58.0696087181	43.6549155215	34.7462444603	34.4179566999	14.6498597761	20.4935792585	13.9769370059	12.7151470482	22.5908692976	25.7708823184	25.2132346133	35.8462912539	31.4892559349	24.5025717715	21.2725709577	25.6109295189	37.7508119245	25.6416912377	27.3369427025	48.1878541608	34.6597372989	25.1915874779	27.8747641543	25.7956727644	16.3246746361	33.8342571556	31.2259197533	80.0611451765	133.7591635684	126.2750733991	64.8074016869
pom1-tdTomato_tea4-GFP_01 38.tif	1	0	144.6824108176	345	1	603.029868065	23.9960477176	830.3820993922	108.4502788488	268	93	197.7511581395	177.4359725926	210.0219914728	188.3957911147	141.0109034194	89.7678410822	64.417011004	57.6665227228	57.0649195327	32.7248926772	78.2422876967	92.3483871434	168.8691594415	201.2044458999	224.185341896	262.3248886082	287.7641382827	263.8516220066	278.0773910496	250.5020126316	236.5121851577	189.1283554051	163.0508407566	109.8042994155	90.9014470392	99.4313135757	117.0169255548	126.5145248387	126.9126164728	125.3197616551	128.6758814467	182.6924626642	190.1428003921	168.6160263035	173.928322853	160.5914291355	186.2747177098	233.6331161473
pom1-tdTomato_tea4-GFP_01 38.tif	1	0	144.6824108176	345	2	500.2905249719	14.5274126898	683.6931801186	197.1110312781	268	93	41.0892561153	44.5275088822	49.7465030229	48.4156314408	26.2574181433	29.5310590938	49.512189058	70.2286807572	67.7646304643	67.2714257117	85.9758731401	95.6108218705	102.4887108679	97.6002017533	89.6743187781	141.5955020463	138.8846662716	188.9777652299	284.811383394	386.3233869747	395.2997256791	326.9267601843	229.4089175737	154.7747012651	106.0018944617	86.4229760046	86.3297956661	71.5015282507	66.5564192013	96.4134748653	79.9643578406	71.1692732052	88.3018008744	86.3818383093	95.0188622351	107.8673933224	85.4597293412	109.2688418901
pom1-tdTomato_tea4-GFP_01 38.tif	1	1	144.6824108176	345	1	603.029868065	23.9960477176	830.3820993922	108.4502788488	76	252	258.4022811863	251.9464706395	262.9615666681	221.9177230809	206.9858179702	150.0588160171	194.5735254897	239.7519922866	261.0657129897	285.7258692397	322.0699244155	239.7547795587	241.211119077	212.0668523126	213.2324406915	224.0993433608	152.1178370132	88.5004867527	99.8310124689	114.0512273126	86.626768491	136.1242050145	143.8575017267	117.1958602879	108.1640609715	121.5649398777	117.0780014012	137.9640080744	146.0764144871	175.8526799494	162.03849131	129.8829330418	117.6506332371	141.7010686212	162.3476954116	173.2367945327	184.1368596369	183.8089991225
pom1-tdTomato_tea4-GFP_01 38.tif	1	1	144.6824108176	345	2	500.2905249719	14.5274126898	683.6931801186	197.1110312781	76	252	66.4015323197	62.8439558224	109.0467146114	90.4876529252	88.4026309526	85.5955223914	65.9240542924	73.4527408158	42.0909447546	58.4405948197	67.365684338	50.2059756791	14.2452823197	59.6074445919	57.7551700151	65.4585391557	65.4907250281	46.1652652299	54.3152286088	49.8627139604	43.6665469682	63.2824120398	59.5019961869	70.3917870398	76.6816836869	75.1377994096	83.3820010697	77.9443993445	71.6146467403	74.1989973263	94.7519351518	88.4280215776	88.6154808875	75.0089338497	56.4017764604	69.9144514278	65.2897566036	65.6537702755
pom1-tdTomato_tea4-GFP_01 38.tif	1	2	144.6824108176	345	1	603.029868065	23.9960477176	830.3820993922	108.4502788488	97	265	126.3799423191	151.1480494155	199.2544133478	193.2224105809	240.8799423191	267.46229909	213.9290552749	130.7437525405	133.3616521173	71.7718694025	167.7351669285	184.3260482762	255.1246322605	127.3626490249	124.6124659194	74.1301457697	53.7897120132	35.0687850926	46.8765650405	113.2681055678	136.5318181329	125.2995386733	136.593931577	122.8183375014	128.7484725926	139.1405827814	112.401365659	117.7873926772	96.2675969415	25.6855656915	24.5718368504	51.063088478	55.206053159	73.9203272475	109.2122380548	143.9795516941	149.2505477879	128.6046941095
pom1-tdTomato_tea4-GFP_01 38.tif	1	2	144.6824108176	345	2	500.2905249719	14.5274126898	683.6931801186	197.1110312781	97	265	-15.9811581099	-3.9723181848	32.7338077104	-2.4569881881	13.2649763302	13.9663821733	16.718213228	22.474286226	13.3584923621	-3.4359107141	22.4734724239	42.3131534135	33.8861311153	22.0788394487	11.1110253211	-2.2148922408	-1.2189409062	10.5018842891	9.8818688269	-3.0788448775	0.8885318315	13.8832116003	17.9895450151	7.6250023718	15.9492618119	11.1823957638	7.9553653276	-0.397214425	14.1351443803	19.0498680945	11.3941165483	11.3357262488	13.8650943315	4.1347171342	5.7396772579	9.5596642371	-5.9002865279	-9.4765906457
pom1-tdTomato_tea4-GFP_01 38.tif	1	3	144.6824108176	347	1	603.029868065	23.9960477176	830.3820993922	108.4502788488	247	79	146.9797754897	125.2906885757	156.113096616	130.2027369155	138.9566228204	147.6018254572	160.9468571954	194.0374944025	196.3683456395	201.6062606785	189.0068750991	180.6762069676	99.211546323	109.1183659845	65.0867294285	43.861143491	32.8018986994	87.3025904311	91.0408920262	78.2019638035	61.3643986994	90.7110987319	48.3240951512	33.6930323257	29.6606023126	63.553729754	67.0757227553	50.7972193374	76.9639877293	120.1765528335	157.4857976251	172.6990544611	161.6289047215	212.4989405288	210.7863550796	244.8373804702	207.5858952814	209.2424708022
pom1-tdTomato_tea4-GFP_01 38.tif	1	3	144.6824108176	347	2	500.2905249719	14.5274126898	683.6931801186	197.1110312781	247	79	4.9844689246	33.1611962195	36.0756859656	20.8181888139	-7.2221452519	29.6584699825	-5.2631710494	35.4765648718	28.6680931921	4.8529076453	35.0087100541	21.2516096309	80.3773217078	76.9846825476	77.1654686804	61.8482689734	22.7946495886	0.071749198	33.6591006791	-4.1005733931	25.3677595333	6.4779585079	-8.5372087284	-0.3231584355	14.8880435502	-0.9203365767	22.8029198523	10.0838239864	18.3555118119	11.8068261023	-4.1667863651	19.5190453406	25.7645490841	12.7731346961	20.8154218868	28.8548404252	34.3056766069	65.8469058549
pom1-tdTomato_tea4-GFP_01 39.tif	1	0	163.8657987501	386	1	646.5282595173	34.8825325667	886.5599368271	135.8517122081	297	102	51.1349078004	60.8544309124	50.6346636598	38.9040321494	66.6300860231	79.7237139528	67.3011065309	115.3035275921	161.9162391807	103.576537846	110.2254025921	85.9569699749	73.8736569866	40.1336464072	50.58005754	59.7938636924	46.4794919476	41.8423459515	38.3170773968	54.5501910036	143.8705848838	139.0147499228	61.1892290895	3.7511187379	51.4875282432	44.6801348512	24.3982338096	48.3873695517	50.358174402	38.867553471	87.8126014853	86.7464800661	84.017150639	46.7262570843	75.9367673382	106.6270749554	106.9058632041	134.4224444215
pom1-tdTomato_tea4-GFP_01 39.tif	1	0	163.8657987501	386	2	505.3711734028	16.2472058427	647.8094583843	53.8552280337	297	102	2.0118323752	33.5519426454	12.7155880718	6.5497962424	34.1377987652	29.070944924	20.4061398296	23.6553972352	20.6851417014	9.9556698589	16.9795651226	15.4430254091	-2.1475609353	9.2643246441	17.481874286	4.9899004091	17.4540219097	30.6438412456	40.385011493	38.5613013693	41.6571265647	44.2560035178	32.0547502626	26.6231706727	27.4915585308	59.2216000347	23.988120217	60.6699642925	12.8956417827	13.8054623394	23.3510962912	41.6604224631	34.3518592307	55.2356991558	35.9241553732	4.4432797222	26.8922543316	27.4551714051
pom1-tdTomato_tea4-GFP_01 39.tif	1	1	163.8657987501	384	1	646.5282595173	34.8825325667	886.5599368271	135.8517122081	89	281	63.2907102093	15.8251136924	85.9392494346	84.4668780153	50.1456906781	23.217549402	-7.3868410602	32.7950437054	-0.614095292	42.5543820843	56.7209877158	88.9285886273	111.6426185752	92.8901771689	52.7263384645	41.5167437379	38.4172564333	84.2273353721	21.9414670452	33.9950559124	35.7458086794	46.4240313356	58.4439694866	33.7637123252	20.4473874554	51.0830075726	74.7329912965	91.7672116741	97.317158777	77.1740516807	137.906615971	225.8568519736	204.6232297406	138.1689654176	129.6693926637	106.6240435426	118.9901324098	126.3406980023
pom1-tdTomato_tea4-GFP_01 39.tif	1	1	163.8657987501	384	2	505.3711734028	16.2472058427	647.8094583843	53.8552280337	89	281	13.5053423036	37.6658139019	71.7742937196	39.5182715842	36.3191952495	38.8792334982	47.8509742209	52.8704444357	72.0217912782	59.9386613954	38.1286638368	26.0448422222	7.8334571311	41.0484839865	57.0554419943	38.9050310243	40.5788184592	24.1156023133	29.7378964214	22.6534135926	38.625998635	47.6660987326	36.9859026063	43.5329403667	37.4875912456	33.5322079449	31.5360328147	40.9324358094	60.6422339865	54.7649349956	33.7006649761	24.6872168967	46.9404314149	52.9167497743	42.2922787456	31.4710608908	40.0612606792	51.7853207378
pom1-tdTomato_tea4-GFP_01 39.tif	1	2	163.8657987501	384	1	646.5282595173	34.8825325667	886.5599368271	135.8517122081	59	249	196.0371294801	203.5568845257	304.928100346	462.3429766481	483.4215695843	465.6039629762	496.3631385947	503.1971636598	571.2908322796	630.7229204958	651.6790972536	706.1218869671	797.0705360557	973.5039670452	857.9871620322	859.328104415	836.2229204958	824.0049436077	842.2700396364	849.4794716025	804.3769732301	747.1254676963	729.33787004	749.8241167848	888.2627154176	967.2494504437	1037.3416949098	1224.0602414593	1298.0569048708	1370.8902382041	1627.1281532432	1744.4759722536	1863.8074338421	2118.7935992067	2685.8441363161	2808.7501421755	3127.6257932171	2992.2630002484
pom1-tdTomato_tea4-GFP_01 39.tif	1	2	163.8657987501	384	2	505.3711734028	16.2472058427	647.8094583843	53.8552280337	59	249	35.7675391623	76.2367367535	55.7304704774	92.7857479839	94.1370459982	76.5793881206	110.2868466167	121.0354631532	157.4317033876	171.8471493511	95.8283098329	81.2334612001	14.6580319195	29.0197872906	56.4891985048	82.728354592	61.4746517925	57.4295875022	47.4290585308	49.1718563824	58.7678443381	55.6075863628	46.5859595725	74.2094336936	52.7926246115	89.2295549501	152.2859921245	150.9492001324	194.6755795269	277.4352027365	300.8354509462	259.7498186219	265.7243262717	347.7853003928	463.2038184592	665.3773617535	946.8197852561	1191.7296159852
pom1-tdTomato_tea4-GFP_01 39.tif	1	3	163.8657987501	384	1	646.5282595173	34.8825325667	886.5599368271	135.8517122081	324	134	209.7838335817	99.5211586142	110.3118894085	72.4834592327	112.9985349163	87.7896726116	88.3581947471	94.0047605023	159.1228838747	228.2883094932	211.6764523968	256.7629595583	214.3694252158	161.6108192588	127.9839882041	107.3133949424	124.9565223838	117.9777219281	128.8526608929	135.0218096559	153.8693845257	163.9044390504	112.5868527874	109.6055295452	131.0467526898	90.6281939333	74.0330808148	97.3564654176	107.9414873903	58.8242388551	55.231200932	68.1723020062	64.7851763551	115.6543983603	179.7915850465	162.3797808473	139.0053505088	229.017150639
pom1-tdTomato_tea4-GFP_01 39.tif	1	3	163.8657987501	384	2	505.3711734028	16.2472058427	647.8094583843	53.8552280337	324	134	49.53420176	59.7260556011	73.1808285503	75.3570777365	62.8384009787	40.6917334982	52.1961890647	52.3870866883	54.0141211936	57.6182471701	66.0302548199	63.3488990256	81.5259009787	42.9932471701	28.0696631857	27.4849056988	29.3796403993	12.3953467795	21.9918535341	12.6203020204	10.8930986512	34.1434343446	27.3047502626	26.8802710959	16.8018409201	4.1586829611	24.0287696311	32.8306088238	9.3170488466	12.6547970562	1.6920285015	42.0128598003	5.7478654969	0.3114336122	22.5383114605	37.9408179709	29.1526811708	38.3168860861
pom1-tdTomato_tea4-GFP_01 3.tif	1	0	115.4469575173	282	1	674.6628235416	23.8611704898	818.2833974553	55.5127979154	220	73	43.3445413672	29.7556131446	17.3198831641	37.4260029557	35.4873636328	52.490150905	49.5704731706	60.112811224	52.769854681	71.8212462826	84.5341369076	101.8126403255	77.9528991146	69.6961242123	73.3507872982	80.6420877539	81.7924376888	64.2175272071	66.0338317318	91.0080748959	91.8302794857	105.079241888	111.5782246354	123.4638854427	83.3512145443	94.7922138932	103.9382303321	104.3380512956	113.4982278906	150.7665994727	175.5224588477	188.410093125	182.047971543	136.4308247331	193.9342020117	243.8033426367	235.2457051042	244.9303161068
pom1-tdTomato_tea4-GFP_01 3.tif	1	0	115.4469575173	282	2	575.4462998497	15.4013881333	713.4073738887	42.8609984701	220	73	34.6831150266	17.2507216347	29.615671179	38.0614923053	31.7397759967	15.2817681842	-0.0469875124	27.5936781777	17.0262750201	14.5842584185	25.0083917193	26.7280165566	24.8822320514	30.6682631386	30.6544488482	28.9297174029	29.8733616087	30.656300248	15.5519097857	32.944976192	48.6611830605	51.7985935422	48.7473036659	28.4418023639	28.1014092975	54.1543064329	37.3271173053	33.2739353391	38.9523004107	38.984038692	19.2308038287	12.6498915566	19.2304579628	35.5212904824	38.4663384967	34.9643039915	33.8522230995	16.4718113157
pom1-tdTomato_tea4-GFP_01 3.tif	1	1	115.4469575173	280	1	674.6628235416	23.8611704898	818.2833974553	55.5127979154	62	206	75.9637023373	93.7502623959	125.7517068946	116.8058654232	114.3027933203	96.8341043555	68.640948431	100.6518533789	90.2152689063	107.7815327409	79.9813414974	83.3972350521	79.4678120378	107.2751647396	86.6095967057	62.1908955339	47.2631611589	36.5665872656	29.8636250261	13.2275166276	34.5737894141	34.5179829362	58.3953022722	57.2543314063	82.9879536393	84.1971618099	108.3885273698	138.5984069271	126.5113504492	94.1872130794	109.3223042253	92.4621154232	133.3604308529	182.3296894792	218.9377217057	293.8234435482	304.0299661719	236.6887999935
pom1-tdTomato_tea4-GFP_01 3.tif	1	1	115.4469575173	280	2	575.4462998497	15.4013881333	713.4073738887	42.8609984701	62	206	47.2812799029	40.3106378131	24.951608679	49.4239597532	49.2558282428	45.9489231321	63.1080417844	49.3464451047	52.9525038613	52.0042006386	84.506296179	121.4385268105	87.2320041868	62.2557061725	50.185983679	46.5628757688	58.4024753782	51.3115736855	58.9186293495	54.0011895709	41.9892063352	31.4287815305	55.8359674029	53.2617079628	71.5101007037	48.4075209511	31.9410089068	28.6454766803	28.8701674355	27.0825697792	61.3823337766	49.9665012571	21.8607476764	32.5089613808	67.9331150266	28.4541721555	20.2109470579	40.4953098508
pom1-tdTomato_tea4-GFP_01 3.tif	1	2	115.4469575173	280	1	674.6628235416	23.8611704898	818.2833974553	55.5127979154	49	184	427.659320013	523.4861429297	488.5918965104	385.5652444922	269.7856424414	240.0013203386	287.329241888	305.6264220638	336.7217589779	331.2410257422	344.0536071224	382.6768167578	350.3570332292	319.9640278581	290.2814920508	242.8566263281	225.528460638	266.4615661068	348.7969542904	387.3833190365	391.3094258073	364.0187967383	374.0341369076	416.4953388932	427.4470804297	476.0863626563	558.4437845313	596.4198180599	646.5859964453	805.2318704688	983.031959987	1018.6486185157	991.8115823828	930.0681334896	844.1921569271	885.1313659115	952.8840514584	1093.2775654558
pom1-tdTomato_tea4-GFP_01 3.tif	1	2	115.4469575173	280	2	575.4462998497	15.4013881333	713.4073738887	42.8609984701	49	184	94.4028822792	88.2407932493	70.735991817	50.1771742714	23.0399468951	23.6300958209	34.1432183795	40.1157525592	24.3659763547	44.7174574745	40.3507582558	53.7425632688	46.5806776894	56.663359981	35.8440647337	31.1156101438	30.6466973834	37.9299818886	25.8206475787	47.4319350136	63.6538995318	106.2788588417	109.9960015826	104.6693414264	56.6622003131	62.0177707883	105.157866817	130.6129042519	157.3923028521	162.7066339068	202.1212253782	211.7950128131	212.0951430214	191.6924127154	179.5506077024	182.2582289589	261.0388889524	443.1065972857
pom1-tdTomato_tea4-GFP_01 3.tif	1	3	115.4469575173	280	1	674.6628235416	23.8611704898	818.2833974553	55.5127979154	231	96	438.5993021094	390.103818711	267.1539285742	211.0717345638	159.148374375	138.7091450456	124.826881862	124.5575133724	164.0992003841	219.9384337826	221.4398782813	217.5985289974	251.4116800391	290.5748066667	340.9334492448	363.0695576432	235.1680683854	135.5559264584	111.5093362891	111.7006815039	128.2245869401	129.1549661719	90.9497659766	102.9595112565	76.2207213802	119.608904974	92.4941995703	98.2139668229	134.082354681	159.2358377539	114.8671854102	103.1510802669	106.7090026302	133.3944884701	134.5420104427	137.4998351498	93.3524962826	109.5439228776
pom1-tdTomato_tea4-GFP_01 3.tif	1	3	115.4469575173	280	2	575.4462998497	15.4013881333	713.4073738887	42.8609984701	231	96	129.5839939329	132.6638686074	70.851633093	42.3979587766	40.1968479368	42.0142104042	45.3487034055	48.5443210813	40.562550248	42.7496026568	49.7245578977	54.2957859251	54.9785251829	54.7839857949	68.0603936725	53.7363580279	35.6745904498	34.5886529498	27.8257948769	34.92269836	67.8127130084	84.1012058469	60.8420912636	46.3984267128	36.4969781451	51.8395888222	44.7091770383	39.0941664589	64.0587457232	48.5986830605	50.7103570514	34.330514929	47.0606988482	41.0774835162	37.2787164264	40.7931614133	58.538339636	61.2786553912
pom1-tdTomato_tea4-GFP_01 40.tif	1	0	139.4632568098	340	1	531.4157921784	20.7690763419	757.5826120153	68.3932329762	268	98	92.61090053	100.7259314545	101.7676184662	109.7410274831	90.4019568451	63.8664343841	58.3478898692	45.0562537201	43.7112626719	39.9118852305	27.5847571381	31.6087236094	49.4991655039	61.220295875	42.9052323985	41.1806637136	40.0051469493	34.0535274831	12.0019731211	32.2354936289	60.2259314545	40.8461707123	43.5946651784	33.5681148854	37.5403235443	62.0939531016	83.0873816498	89.2122188894	110.7437944102	105.2475582448	125.9173783946	119.2055457123	88.2880245534	60.3937984792	72.0262040782	94.5795894948	106.5048214284	128.7910152761
pom1-tdTomato_tea4-GFP_01 40.tif	1	0	139.4632568098	340	2	471.009550311	12.4272183029	647.1391080041	123.1273540352	268	98	12.6170671206	26.0984412255	33.4666866682	9.6333126447	9.4042782209	3.7515173973	24.1684587222	1.3029903791	-1.3878055193	22.426016909	26.7451188784	9.7420264305	5.4691484195	-0.1988813657	11.2645789208	12.3494279605	27.7729509097	34.7744666161	15.475211245	21.7317318342	24.4591081363	35.7119564436	28.6356218081	37.3886023583	33.3088192365	46.5756751122	32.0668860497	17.8587459943	27.0414038719	23.3946550113	16.6387040835	22.0597449364	44.4731665672	63.9428829572	35.8297644676	49.1603410464	52.5723385236	53.0153927228
pom1-tdTomato_tea4-GFP_01 40.tif	1	1	139.4632568098	338	1	531.4157921784	20.7690763419	757.5826120153	68.3932329762	71	239	133.3022864349	161.2706295339	134.4090165782	153.1329545664	170.6639197357	206.4509070404	200.708577125	187.5613399831	165.9930212982	120.8608394948	97.8284094818	133.8664750743	113.88824428	129.3771562266	156.1862382578	172.8164465912	152.913634905	172.5518184987	199.1885575938	201.4639482188	221.8347774831	245.0230505951	286.6008907644	333.7571611094	398.2689205495	401.1856889414	420.6232499766	373.6612748789	371.9128211029	351.3201493907	327.5681759206	337.0849402435	385.7342525808	419.0637813894	486.5033158946	529.7427771576	561.2862748789	486.9192704844
pom1-tdTomato_tea4-GFP_01 40.tif	1	1	139.4632568098	338	2	471.009550311	12.4272183029	647.1391080041	123.1273540352	71	239	29.8465796532	45.4557715477	48.8562130353	41.4909379702	51.6840735497	74.852377993	68.688122215	54.1769019188	67.075807355	57.7090979637	57.3285030744	44.547497215	61.6006690087	54.2586686831	55.7529924136	71.5428585432	70.925203107	71.1059078596	100.5685136538	95.2016923648	105.3852657697	82.9107276024	78.919343732	76.3200598778	69.8536495588	56.8178219221	44.6320817691	64.6775733055	67.3821936669	41.4536556623	75.7000444156	44.3889787417	63.9583045067	69.3336096825	93.2411414208	79.0464189273	125.1445227684	140.8706987124
pom1-tdTomato_tea4-GFP_01 40.tif	1	2	139.4632568098	340	1	531.4157921784	20.7690763419	757.5826120153	68.3932329762	105	275	11.8289181081	-8.0547895742	-8.037923526	-6.7072147044	22.035908668	15.8076168386	27.9051103282	60.8544918386	44.534362444	60.011698056	81.7503048269	63.5768123952	77.5155025808	71.9362789479	70.1198116628	74.0135494558	67.2487586029	115.4435421315	117.2415564545	155.8741655039	145.9893795339	146.8272701589	123.6377763438	158.8323564219	75.9459428477	91.8346961029	88.1308997162	102.5663041758	112.0061438568	113.1585893321	116.2244666107	169.4090165782	204.2920528737	194.6973873464	230.0657141693	251.0160722422	238.5613603282	200.6070756602
pom1-tdTomato_tea4-GFP_01 40.tif	1	2	139.4632568098	340	2	471.009550311	12.4272183029	647.1391080041	123.1273540352	105	275	7.057435773	5.5079260887	-6.0342390317	-3.5862715024	-8.1152428566	-18.7948489764	2.7257605614	13.8012407046	21.9061906558	14.9266882958	11.53185187	9.8289811831	11.5260942202	5.9257524234	-5.2131635923	-2.6585167824	7.3193376284	20.4690161766	4.6203731916	20.6495988589	16.7501441063	19.0886959455	2.4737362287	27.5552486799	-8.1262597023	1.2287105939	9.4801957827	20.0344153465	5.2622392398	-4.9543134946	11.2732560855	16.9302995425	22.9007076643	18.6240047834	24.4456905744	35.3528357567	18.2984941226	15.7227291486
pom1-tdTomato_tea4-GFP_01 40.tif	1	3	139.4632568098	338	1	531.4157921784	20.7690763419	757.5826120153	68.3932329762	235	65	17.455423642	36.9906409271	32.0741370209	58.5992631602	52.187072405	55.3751217214	63.2713416107	63.8520911224	41.9921057709	55.5200802175	67.6759436615	34.8168738373	45.6060380625	55.8686519948	43.6785274831	41.2124019948	74.5201005625	63.7258297292	106.5817664154	118.0914303151	114.2340694753	105.0883582123	93.5010779388	80.1840409922	70.5630082774	65.2174679128	38.0518184987	36.8015743581	42.8804114349	56.5315548269	102.8567501394	150.851908017	207.0692338633	245.8501786875	279.6795650808	336.8088985769	441.2096757578	544.153096168
pom1-tdTomato_tea4-GFP_01 40.tif	1	3	139.4632568098	338	2	471.009550311	12.4272183029	647.1391080041	123.1273540352	235	65	6.5567643863	-8.7034691749	16.3189307274	2.2236345034	-11.7961103696	-26.8967471697	9.8129187645	-21.9780663429	-0.6346011736	-13.0860477068	-9.734546242	2.5472022118	7.0168473941	6.9644283674	13.1972266258	2.7228512189	10.3929256818	4.5956437808	10.8040076317	4.6624365868	5.9290686669	1.7189042788	3.5481380842	4.4930335106	-5.9863162615	-9.8829532244	-10.3869205096	-12.6436648943	-9.2350345232	8.6153276187	24.6430986148	44.5712907534	55.6518164696	46.5871497215	57.6882646304	51.2273881656	30.6664140445	49.6438106916
pom1-tdTomato_tea4-GFP_01 40.tif	2	0	154.6900126059	369	1	646.9642796958	25.7527239836	866.2255201875	96.8973226009	309	120	315.9636784747	328.9599146401	328.9359074786	291.5494328693	228.1006006753	182.445022062	145.267674243	93.2646835203	106.2905827716	95.8604883706	79.4875025307	95.6953068927	84.5969385659	96.1705673094	113.2666569904	132.0965927	146.2343693927	110.2312769448	88.2324366128	82.0041854734	82.1098169839	62.8658391193	61.7623031492	43.7442774331	13.3518620685	15.6437932208	2.5442041909	2.6417180255	12.5478256102	28.990350838	30.0780787026	72.3465520099	82.6256454344	115.8263290281	111.1617172117	132.2776026284	117.8316594318	127.5685165281
pom1-tdTomato_tea4-GFP_01 40.tif	2	0	154.6900126059	369	2	508.5601690773	18.478050012	656.5565895363	64.5356290868	309	120	43.7686883446	64.1898512677	54.1592523094	86.3233758446	66.0842197573	56.0562656558	49.8355625308	48.8803216453	47.7025058901	92.7168084618	87.318065786	99.7093011375	88.9740106102	94.9839186506	84.8671787417	89.4461785789	93.880565786	99.375092967	100.2959914045	89.2302768862	62.8137526349	66.490713898	80.4133416649	77.0736810203	67.5199700828	54.1264764305	56.7486688133	57.2600823875	64.9818231102	56.5061151024	40.8241998192	44.5947381493	63.0850335594	23.3983473615	24.0489821271	36.5780348615	39.4016432599	29.2176426089
pom1-tdTomato_tea4-GFP_01 40.tif	2	1	154.6900126059	367	1	646.9642796958	25.7527239836	866.2255201875	96.8973226009	59	246	380.7410425698	391.741917407	414.9774317299	426.7490178302	375.0578557208	330.8349960203	255.2545923745	220.5069117104	183.2977442299	226.9380843992	206.5095362221	209.5881698484	237.9478296792	262.5178370034	264.2651311115	297.0929305906	273.4498234943	236.4644108966	235.1232650633	243.5231267169	268.520034269	324.0754541909	386.8494206622	397.9259994383	397.7581120685	336.3078557208	307.5944768146	298.1494898354	320.2017969643	353.3248438393	420.7406356687	479.0992782469	566.1804550047	672.199701424	716.6768742755	786.2566675698	801.2119491453	724.223952726
pom1-tdTomato_tea4-GFP_01 40.tif	2	1	154.6900126059	367	2	508.5601690773	18.478050012	656.5565895363	64.5356290868	59	246	62.7864902651	87.1036899722	62.8384311831	68.6677972313	47.7807224429	49.3769036766	49.7939162092	59.2446608381	48.2857171532	42.920035187	47.9752313133	63.3415846662	48.8033766584	43.3300286766	61.2873447573	66.1727207339	47.9797682599	41.6091221011	31.2467767235	41.6706048485	35.7331455386	58.6596592105	69.0986037092	62.7581089175	66.257925812	73.1931268211	75.0623895164	99.4997877912	107.1904005842	124.9128737287	146.160269562	163.0302850243	197.4100457664	200.8523878888	179.7753818667	143.0456862287	113.6072910464	110.341137075
pom1-tdTomato_tea4-GFP_01 40.tif	2	2	154.6900126059	369	1	646.9642796958	25.7527239836	866.2255201875	96.8973226009	159	339	197.3893986896	186.6678410724	180.0465235268	193.5724634682	141.6280868406	114.0806421792	100.1658269122	79.1727035398	112.1367131427	111.8901718016	90.173924243	130.9809107339	153.0569808836	110.9531804279	125.2192733641	103.5137069578	81.6106104409	68.7218571857	20.958327726	9.1534367755	-4.346359774	-10.518641675	33.2038721596	50.8920028562	40.9289291258	37.2524968341	0.9685409422	12.5804794187	23.7002303953	41.732924894	46.8832544839	49.9524073159	86.1264388914	59.5674178953	21.4450830971	46.3079777911	60.927850838	38.2977238849
pom1-tdTomato_tea4-GFP_01 40.tif	2	2	154.6900126059	369	2	508.5601690773	18.478050012	656.5565895363	64.5356290868	159	339	28.6517246401	20.1285312808	24.616120799	33.5152500308	28.0273756818	55.1571160789	38.9476434227	16.4041660464	6.6755893862	-11.8600144549	10.54718159	3.5583611961	9.3064691063	3.5878716942	-5.4165838722	-2.4516790871	6.8241896467	3.7673252261	-6.9795111183	-2.9190863136	5.6472080386	11.476268911	5.8400791323	-4.5147690936	-10.3230169777	4.2030755516	-1.2864365741	-5.6528407895	7.8172825015	20.9757908023	14.7280592756	20.071198924	9.5723891095	3.8705153302	7.78739562	0.580771271	-9.666889048	-9.8542059425
pom1-tdTomato_tea4-GFP_01 40.tif	2	3	154.6900126059	367	1	646.9642796958	25.7527239836	866.2255201875	96.8973226009	209	29	246.4115951414	324.8549138263	318.8945256427	304.2402287677	310.5670109943	345.7891382729	445.7268213784	582.0366154865	681.2937769448	757.9274032469	864.5226180906	941.2876734292	860.2464543536	932.5771021401	1005.1086776609	1152.9762313719	1305.0913436766	1503.4658553953	1602.5080917234	1707.2557316974	1777.0174504474	1779.1153915281	1846.414545174	1751.8234807208	1877.3420354083	1918.17081145	2079.0572046792	2322.7999618406	2603.8248641844	2684.2760360594	2486.6363876219	2280.0781193927	2174.1224716063	2044.7660262938	1913.9751734292	1720.7665552651	1641.8234807208	1586.8733260984
pom1-tdTomato_tea4-GFP_01 40.tif	2	3	154.6900126059	367	2	508.5601690773	18.478050012	656.5565895363	64.5356290868	209	29	64.5616977847	44.7315586245	70.0465610659	78.3463047183	40.0474155581	57.426281118	38.2396763003	45.6962396141	70.6084914045	91.5920932925	95.4255893862	157.1299961245	213.021984243	274.9075840151	313.1062127586	348.4857903953	390.8667718407	479.2602858381	684.8917759097	918.1242791649	1176.3385939435	1169.6837680972	1075.2327589826	891.9465447899	914.5662550763	941.1577671206	1147.5466424461	1325.1340447899	1408.623546743	1306.5566929019	1170.1746535138	1225.6023471987	1279.4710809227	1172.0568149722	988.3077508446	822.7325758771	796.5628777977	778.7872430321
pom1-tdTomato_tea4-GFP_01 41.tif	1	0	111.8302284716	292	1	636.8111421473	20.8400216653	854.8950953166	79.171097972	199	59	303.6907499426	302.8797961665	282.2144519282	224.0433500402	216.3496854894	209.5027413163	197.4563342525	301.255772729	360.4682971431	484.1000517004	596.9212390376	686.7873279048	742.7021228267	705.2336983475	679.6958158605	599.1488187902	585.4115751379	568.1704659256	594.6940051509	673.8324532303	744.628799259	901.693659285	940.5105945064	985.2843168371	1119.2540840897	1270.9103747798	1383.5164131913	1569.4089506262	1657.6934965246	1660.1307930741	1783.665542423	1847.2676745845	2041.2714994543	2375.1585437251	2608.1823474361	2721.9463448319	2819.8678129308	2929.2544503006
pom1-tdTomato_tea4-GFP_01 41.tif	1	0	111.8302284716	292	2	501.1224782009	15.9636487456	633.2720815447	42.2649111661	199	59	60.2284942926	43.4908233942	34.3114003799	37.7753692926	37.74112857	30.4823903701	33.1157928766	54.8690175674	42.966144846	66.6550486546	70.5444326064	153.691161122	232.3959544163	269.2608225804	294.9944855036	372.0504140517	348.0211375218	258.5783681533	188.4462677301	132.9951162002	119.521605458	140.742328928	161.3837880752	183.3525177301	247.6653229059	368.8944285374	455.7484120986	562.0488271377	555.5975738825	624.7893666884	735.5382477106	879.9707428278	1142.4033600153	1611.6104726455	2108.8916412653	2358.8454579971	2433.4594716689	2473.5715322158
pom1-tdTomato_tea4-GFP_01 41.tif	1	1	111.8302284716	292	1	636.8111421473	20.8400216653	854.8950953166	79.171097972	93	232	314.5738472733	303.203404565	250.7761177811	207.5523628983	186.497166772	186.3849638097	259.0500232173	250.1980538163	234.1461332433	194.5281522863	183.7299548579	174.2324979894	158.1202950272	172.2855171952	145.2869413488	131.4706571691	126.5838163488	115.6312406652	87.1785022212	142.0097400142	171.1058093501	179.9004667394	175.6481880936	163.1844022863	174.5216215246	130.3498279048	137.5167794022	153.0356596105	175.6629789465	187.1768949621	167.6257881913	117.3117012772	125.0359851314	132.8361763748	101.8001859777	133.3695015702	113.1341296626	109.3943835689
pom1-tdTomato_tea4-GFP_01 41.tif	1	1	111.8302284716	292	2	501.1224782009	15.9636487456	633.2720815447	42.2649111661	93	232	74.1593618056	106.0771881403	96.9902130426	88.0207916559	86.8318471572	60.5648793838	90.5285227757	89.8307688694	84.8598216038	122.8847442926	137.6189158421	109.7664378148	100.869261708	108.5254710179	94.2840159397	102.0517771702	93.2577708226	70.9555654189	69.7498972874	67.0134470921	73.8878977757	81.4711090387	75.8190297744	67.5133250218	72.9123118382	62.6482940973	62.7167958877	74.597797678	66.0209544163	59.8702789606	85.1770416559	56.0815623265	57.9742625218	69.997801747	69.8257639866	48.2760610244	20.2421051325	20.1010834039
pom1-tdTomato_tea4-GFP_01 41.tif	1	2	111.8302284716	292	1	636.8111421473	20.8400216653	854.8950953166	79.171097972	81	232	252.2861885819	242.8654325597	155.3589628332	205.6689807368	246.4372505936	224.5891874426	255.380752384	255.1759387446	193.9734851314	143.5663602941	139.050308048	139.3973539465	174.4089913163	164.3583321366	118.0687610103	98.8945259842	107.9571073644	134.9392850988	144.0400541418	144.0194649491	175.7769315832	140.4037219478	151.7803292069	176.803420841	252.5519153071	284.740127384	311.8261259191	388.6490629308	396.9691719803	485.3327584061	625.0933988683	637.0836739334	624.4184721105	466.6207019282	396.5947619868	338.666315535	367.8742012772	404.2035469803
pom1-tdTomato_tea4-GFP_01 41.tif	1	2	111.8302284716	292	2	501.1224782009	15.9636487456	633.2720815447	42.2649111661	81	232	1.6579885146	22.5684092503	24.6254160862	9.483336415	-11.1381947536	13.7116994521	12.6049794814	7.5824575088	25.4542226455	20.7843719782	4.1885060927	7.3348073623	12.0539337457	5.6155080459	31.4054148655	22.0078318577	10.1240427952	8.602070139	8.1604604384	20.012419667	26.0429474176	19.838418609	15.4943939508	47.3695872288	39.0612376194	26.2198273004	18.4615061741	39.0483185114	53.8183990778	70.5909820856	70.8781219782	61.3316437067	32.5348093968	25.7459910374	12.0223175348	11.1061188043	6.6066884658	17.3912750543
pom1-tdTomato_tea4-GFP_01 41.tif	1	3	111.8302284716	292	1	636.8111421473	20.8400216653	854.8950953166	79.171097972	211	59	253.5082548254	242.2887113683	159.3777616613	157.1238757564	171.9040474686	194.7298327876	177.7942859126	255.6962634517	292.3766426834	312.6217395259	329.5884346756	274.9441068761	242.7808988683	222.8469592525	260.5579577876	253.1824084712	216.0101062251	177.7401070389	165.3024035884	125.3065946691	127.0110624426	135.4344022863	170.6925809972	137.2460681392	171.7808581782	186.9946236405	221.9880114985	163.9505969478	181.5711413814	171.68389366	229.1059517655	210.6580147538	188.0691272212	166.5944771561	199.4428454829	217.6235909256	204.5337878657	216.8661853267
pom1-tdTomato_tea4-GFP_01 41.tif	1	3	111.8302284716	292	2	501.1224782009	15.9636487456	633.2720815447	42.2649111661	211	59	1.1939280491	24.4444773655	26.6621490778	55.7660919489	74.4608144424	53.6454661351	58.061847971	65.6970408421	66.839964833	36.5260610244	35.3042592666	23.3657013239	23.8129466038	27.3842560114	26.6341339411	30.174335764	49.013426747	73.6289866429	69.3077993056	55.2582794489	21.5267222386	36.3448883356	7.9065948786	27.6049184463	37.3312571507	35.7786143284	25.7005707086	26.2892242731	55.7566721897	36.6553131403	20.0434458714	42.2495107314	58.1878448786	23.229043609	34.8694956761	50.1972951552	45.5283701878	55.2655629775
pom1-tdTomato_tea4-GFP_01 42.tif	1	0	147.800541271	356	1	654.1784838276	41.9588805	811.352075552	71.7290176363	278	96	45.8341504498	47.4785392844	22.8590527935	6.9317253196	34.5050081972	20.8875358664	-17.0123664773	-0.5048591531	-15.1458096739	-10.6196255919	-15.9824795958	-26.5190599994	-28.6052823302	-19.4921231505	-6.8906013406	16.0811393821	25.7207878196	9.8069491151	32.358055886	48.0717806581	14.3891227805	16.4774813417	22.8226351503	10.6550529563	32.3732739849	59.9871452414	73.0623405539	48.6872184836	0.6528556907	33.9679191672	36.5272656841	41.6701082948	82.7381218039	10.6884391868	44.7086418235	91.0262280865	38.2856681907	24.501834369
pom1-tdTomato_tea4-GFP_01 42.tif	1	0	147.800541271	356	2	501.6755955695	17.8977485061	608.0358138311	40.8622907439	278	96	0.4261500359	13.9651718458	21.8807805698	28.3395309767	31.1583277703	35.2721786818	24.3927027703	-0.4913609504	1.0852585158	13.9195887566	3.5334803582	1.1510849318	9.8051580112	14.1859258335	-3.3581618944	20.5190862339	-8.4344660122	16.8706182163	20.5584132195	13.3973210971	12.5550359409	19.7690862339	4.3601913771	19.9469325066	19.7362696648	15.257408174	15.8313624383	30.8854192417	37.8534775099	36.4191411655	36.8791326206	38.0563787143	21.5634994826	14.0501226108	22.7075627964	21.411725394	32.5158717156	14.4039332391
pom1-tdTomato_tea4-GFP_01 42.tif	1	1	147.800541271	358	1	654.1784838276	41.9588805	811.352075552	71.7290176363	78	262	89.654564675	85.460411843	88.3145174745	53.5318636659	31.2480705344	36.334252175	60.2334017519	51.0888705019	62.5678744081	84.7132601503	70.7619051698	58.5359123313	28.0574373964	36.8429598573	80.7539705995	45.0083040956	15.2955355409	42.020551817	38.7986686789	45.9753451112	29.307274636	22.7336662375	16.4294466737	93.7277254823	32.1459790631	33.2007682883	44.4950187766	31.7349276308	17.9511751894	113.1645337506	121.0424024029	105.9677360618	125.2320386334	154.3967114849	174.6809725526	129.6403434836	93.5550977154	119.7265047792
pom1-tdTomato_tea4-GFP_01 42.tif	1	1	147.800541271	358	2	501.6755955695	17.8977485061	608.0358138311	40.8622907439	78	262	27.560742728	15.6168238641	5.7027817091	11.4787826857	19.239636771	33.8751043003	39.7632472039	33.1972885451	65.7663193068	56.7661158563	47.3408025424	31.0522283237	46.2972030958	25.9887314161	43.535545381	47.8615544956	69.0690129917	66.3702825229	76.8307520867	58.4909897169	86.5877100945	66.8773219109	70.5496648471	56.9004338901	50.2709172885	30.7151921909	21.7740097365	31.0547714552	23.724398327	32.2411524773	51.2478866896	31.6874517124	19.2736943882	24.9541651727	23.8482895216	30.0868149122	46.1353175164	52.6255518914
pom1-tdTomato_tea4-GFP_01 42.tif	1	2	147.800541271	359	1	654.1784838276	41.9588805	811.352075552	71.7290176363	105	278	6.4747144146	3.5902336203	11.5772738222	-22.298967226	41.7568189068	10.416283425	43.6168042584	-16.3767463601	6.6823560162	3.5327385032	10.7455274029	28.5530835552	9.7309603456	-16.9670987364	13.5166252219	25.4564242128	35.2764518821	59.5319450461	97.2694938743	125.2369214459	148.3650749289	95.6637199485	75.627973692	59.8179761334	52.5063306256	21.2537264589	34.2942131125	49.2759636008	84.4630160097	97.444013731	63.0511304302	102.5234611594	86.0615267519	79.4907463157	89.0845573508	62.3967725201	64.187360899	94.0760124289
pom1-tdTomato_tea4-GFP_01 42.tif	1	2	147.800541271	359	2	501.6755955695	17.8977485061	608.0358138311	40.8622907439	105	278	29.9540431023	13.7574997267	39.9843368849	57.2040837924	40.2376938185	25.3441289585	34.7161280633	47.544537894	29.7664820672	13.6975530307	9.0488103549	27.2007268589	27.8991724969	4.8339462599	25.982831351	27.4826685906	7.4234848341	38.3713811557	23.7565231642	28.6270981154	23.6756108921	15.5871912957	33.1201401076	55.0030136427	41.1587346714	27.3517888706	28.3856938999	25.1408615431	23.6733017286	33.5262070021	34.3618800164	26.5486679396	59.4901352247	54.0416082065	37.3162562371	42.9138819695	28.5482000034	3.2310409865
pom1-tdTomato_tea4-GFP_01 42.tif	1	3	147.800541271	360	1	654.1784838276	41.9588805	811.352075552	71.7290176363	255	82	7.3804964784	2.2396273378	15.6112297141	-19.9963142312	35.183841205	9.65454433	-21.2533129291	-3.1691047586	-23.9826220112	16.0855339133	23.7593620383	33.215091205	2.1651847922	37.4163241151	49.3570793235	96.4276359641	102.6568229758	35.6999544862	68.6808504823	79.7879468365	131.8414339784	135.649071511	101.15454433	88.9101799094	88.8015373313	70.3942090435	44.9654167258	38.9295077089	26.6409131451	95.4248893821	111.7498405539	145.7367383404	212.5425041282	167.9301180605	170.0322095318	278.4853752219	233.9911125266	224.7903678977
pom1-tdTomato_tea4-GFP_01 42.tif	1	3	147.800541271	360	2	501.6755955695	17.8977485061	608.0358138311	40.8622907439	255	82	29.4782130242	13.5365626336	36.0888087273	60.3692245802	47.746503226	34.4427109083	45.5049057326	65.8541082065	39.9065374057	53.4913152378	70.2116318068	36.6990585646	60.5647608758	70.4971542677	44.1927109083	33.2719955763	34.5185776076	33.5189641635	2.6018499057	41.0988795281	44.4959742547	50.8316879591	39.447654756	25.3336207391	21.9262721063	39.0432256382	18.7269312859	11.1297226271	22.9497096063	11.9893824578	42.4431076368	47.1548691115	47.0503565789	39.3841375034	44.0731023471	26.6159286818	29.5189641635	27.7981796583
pom1-tdTomato_tea4-GFP_01 43.tif	1	0	128.8759093081	317	1	639.3004075435	24.5548439874	830.8666947565	64.399030699	246	86	98.3877231531	80.4738641036	73.7097039474	57.4394199304	71.4802931401	61.5825066817	41.9057692143	-0.8882778235	49.4717278731	81.8588535242	149.067390308	157.460334644	183.0530470463	130.0074537846	197.3779982182	189.0386020593	186.2838820073	184.0452752364	155.3572462651	146.908780282	108.8428623133	114.1908847742	96.1265130294	49.4446079187	86.9250766687	67.8367791427	123.2499668054	137.8931959721	274.5865756922	327.1848016036	361.6782504968	354.5598422937	379.0890374435	312.1652093185	262.9497348718	278.2878289474	273.2708408289	280.9509962651
pom1-tdTomato_tea4-GFP_01 43.tif	1	0	128.8759093081	317	2	500.4430408707	16.2794697984	636.3612856575	56.206489883	246	86	33.0526561508	16.5504283676	33.4072602361	40.0299815903	26.926343895	11.0225353012	16.5024954249	38.1101004054	16.7971324692	16.9411042302	23.1222464015	-8.1500110855	31.0512523422	16.2454356918	19.0960114568	0.1281566391	5.8680960108	24.613477684	31.9277273585	10.8364797999	16.2736644516	0.7742544581	37.0167166163	17.4705435206	17.6970653305	17.6807791163	26.6200186183	18.9569937159	65.3137747218	61.9449392726	43.9906749496	57.8703950017	68.6107717921	63.0782197088	48.5677013168	65.6406179835	39.4184093246	35.1731700668
pom1-tdTomato_tea4-GFP_01 43.tif	1	1	128.8759093081	317	1	639.3004075435	24.5548439874	830.8666947565	64.399030699	71	230	156.9018629643	90.6424025151	106.887275562	95.6185784591	135.8135450932	76.6575392338	84.0449700606	39.0652744226	56.6099928471	70.4831211023	58.706062183	27.4423089278	24.9635491622	53.9020460698	86.8898186935	96.4288811935	113.2426018966	149.0554884526	245.6637037846	193.9164503666	177.8616814864	207.2038242273	202.9599887781	153.1773960047	164.8279493901	130.461128101	134.2260206791	172.4429599695	201.7761101974	233.5272088302	229.9239373458	167.8568800541	174.1110100997	188.8157016687	165.863858407	155.6309279057	125.5048089278	131.0436476323
pom1-tdTomato_tea4-GFP_01 43.tif	1	1	128.8759093081	317	2	500.4430408707	16.2794697984	636.3612856575	56.206489883	71	230	73.6014944483	89.5974050929	59.9456920395	46.863477684	64.4694550603	35.7819550603	37.7489960759	47.7152232895	44.3352184067	36.6568940252	58.1091238429	29.56308299	41.3372732569	45.6878795395	40.6585826645	52.2871633936	10.1843089828	33.3812999496	59.1012096176	25.3238963852	45.8965689112	45.5561249822	62.5616995265	78.4542776515	75.507235822	69.4182872543	77.6749807765	69.4012991358	76.9096202621	116.7119477361	133.2397594223	102.7291189601	86.2874482244	77.206047671	55.7627900213	37.4274425278	30.2150605291	44.121656395
pom1-tdTomato_tea4-GFP_01 43.tif	1	2	128.8759093081	315	1	639.3004075435	24.5548439874	830.8666947565	64.399030699	65	221	47.8928501062	75.4268670333	101.9558790776	93.2696404708	112.9218418054	118.2972893966	136.0177280359	139.9916660242	145.2973911218	116.0818963302	116.998237476	157.4756137781	174.8637770268	207.1082024825	263.8980380945	335.6042555424	330.2479526453	231.6368279708	207.1991448653	198.9923984461	218.9429599695	245.0168735437	287.2287672612	285.8456495854	299.1522088302	401.0864739669	418.151740894	467.4826328211	513.0147576583	564.5542474044	666.4903639409	668.6984938237	649.0789869877	687.6609775476	734.0303216232	848.4483310633	856.7421136153	725.8560052169
pom1-tdTomato_tea4-GFP_01 43.tif	1	2	128.8759093081	315	2	500.4430408707	16.2794697984	636.3612856575	56.206489883	65	221	-14.4387073746	-8.9019336929	12.6792023748	8.4493134588	-16.6459827652	29.4540131658	10.689822492	20.1574942042	3.5318736801	13.3484732081	-5.6163501968	5.6952851384	7.9928620427	29.8797333806	38.6288178533	50.9021739731	49.5528290838	41.4303925603	29.2795746892	8.9773998032	18.5621979802	38.4251028468	22.4198843409	18.4690176417	42.0786672999	48.534966128	51.926750796	72.3096853663	87.6624278793	79.3171520004	110.602552391	180.9581839015	260.7400849431	272.0561860173	256.0418834457	262.3907400538	192.8552175929	139.1264781723
pom1-tdTomato_tea4-GFP_01 43.tif	1	3	128.8759093081	317	1	639.3004075435	24.5548439874	830.8666947565	64.399030699	252	95	82.9121372156	83.0123569422	78.7272006922	69.1703973067	43.652147795	84.7498854252	109.8536045008	106.1480584396	126.2280755294	122.5816521896	76.1713331791	99.2752150151	76.1406935307	113.4553501062	81.1499301843	88.1385166101	114.3816196375	112.5672072026	131.955655282	121.6803256922	86.862698739	51.8056308679	74.6974155359	43.0565260502	55.6511915776	46.8384881271	73.237291838	95.8887607508	41.5614698979	20.1851271245	71.0002719812	94.2246372156	119.5867384526	143.5030185633	136.9093295984	125.0932692143	118.750170256	111.5943475021
pom1-tdTomato_tea4-GFP_01 43.tif	1	3	128.8759093081	317	2	500.4430408707	16.2794697984	636.3612856575	56.206489883	252	95	-1.2266915868	16.6593252589	18.9776235987	13.7149791489	22.9710012843	39.7164236476	21.7705720037	17.6751435369	9.42733063	29.6748383611	15.4734020004	32.4821096827	1.9587128728	26.372449852	56.9527314275	23.6422862778	44.8146088689	49.9428233871	37.7728913396	51.784579572	25.9883963038	43.4005463689	19.8956635564	37.8666718572	53.6321137517	34.374402977	45.9911428858	22.806257225	23.8470083644	33.9727509588	45.9838593572	23.5520152817	6.4377676417	5.5511607895	2.7957896957	22.2704906235	21.4206269353	26.2332286606
pom1-tdTomato_tea4-GFP_01 44.tif	1	0	117.0683561002	291	1	622.4404103027	27.2806347222	813.9745150323	90.74503862	241	91	204.9180898601	165.7103261882	120.3403717611	125.0679922038	111.4311920736	93.2362050944	77.2710154786	95.1838776205	119.9469187989	88.9804881348	92.7742706869	118.1934804851	90.7897329265	79.9493398601	77.4243968262	96.8963206543	94.5229279135	61.5710643067	67.9317617351	54.8978261882	60.3765045736	15.2889394694	31.067280127	44.5794871583	43.0963125163	56.248920752	40.9313141439	78.7095327312	43.9350983236	51.4275096192	68.6973256999	49.7615550293	54.288390153	66.3403921062	81.0790802572	67.3272695476	67.3912140463	24.9872630372
pom1-tdTomato_tea4-GFP_01 44.tif	1	0	117.0683561002	291	2	492.4635939396	16.5717809687	612.202933396	47.1716457347	241	91	51.3131598038	19.972583632	14.1796759171	15.1838568253	13.8054490291	25.7674749894	24.4869574113	19.7660813533	19.8544602596	12.7896409236	15.0895371639	24.0805548234	15.6674892309	25.3671860896	14.1291591528	28.4482712947	15.2585740291	14.3671657446	5.9775783423	28.6518642309	14.7056667212	-5.7323215601	-7.0828973251	17.6725449764	-1.9745192326	4.2752671443	23.0560288631	15.1672552628	9.0810939673	8.3350103898	9.9981268449	18.7519924048	14.7345465226	5.2359706762	7.5060207251	27.6503790421	12.1727484269	28.2486965063
pom1-tdTomato_tea4-GFP_01 44.tif	1	1	117.0683561002	292	1	622.4404103027	27.2806347222	813.9745150323	90.74503862	50	201	240.6803782715	249.5334666504	213.4069204265	279.3554881348	296.2834056153	351.0962921713	337.9646800293	353.2319936687	408.910643571	383.9039703939	412.6753326986	364.5780833497	407.3931875163	416.9119863445	436.6678253744	431.3667592937	471.8163239096	508.753213558	536.5794871583	571.1829620931	656.4744253093	649.7997426921	663.410623226	736.4332062338	814.1489451661	934.5101512208	1032.1932159994	1054.8908478353	1113.1437368327	1107.367288265	1067.6923615072	1201.4774770671	1361.9023631348	1480.1846710775	1655.9476919109	1790.1610708171	1859.2386261557	1659.246560726
pom1-tdTomato_tea4-GFP_01 44.tif	1	1	117.0683561002	292	2	492.4635939396	16.5717809687	612.202933396	47.1716457347	50	201	47.4989915096	43.1497890356	54.0766485734	75.3194057348	33.8606044653	34.2393072648	46.723763645	41.8540330135	36.2600490454	24.5537909074	25.9957057837	14.9430833064	21.3155706925	13.0733526749	10.7672715389	39.8696376684	30.5239955786	17.6508062882	13.9416794979	23.9565517309	28.1619858943	64.5848476294	69.5935756567	53.1126898331	63.4301235083	53.9047532283	58.9977199438	73.6458014054	117.6612026098	109.8684780005	137.8843471411	226.2339565161	301.0566290421	386.5680629614	369.6498297257	401.9957973364	391.2843715551	546.4808640682
pom1-tdTomato_tea4-GFP_01 44.tif	1	2	117.0683561002	291	1	622.4404103027	27.2806347222	813.9745150323	90.74503862	123	264	511.3273509278	595.6702057455	616.8618968262	522.7633047038	447.11924139	449.0726919109	449.1279287273	403.3116648926	308.9197378093	249.7906484538	198.1065664226	197.0181875163	149.400877946	154.0667511556	166.3546539877	197.4474884603	198.2627146973	249.7843821778	258.4683828288	243.9737539226	172.0189809734	145.1326691244	79.2630605632	40.1611521973	21.7511587077	66.4348134929	87.1990753744	84.5983063314	122.2289012208	98.5787954265	64.5120229655	62.2332754069	58.1535838379	103.1338898275	117.9374380046	128.177428239	126.1533803874	86.3001902833
pom1-tdTomato_tea4-GFP_01 44.tif	1	2	117.0683561002	291	2	492.4635939396	16.5717809687	612.202933396	47.1716457347	123	264	27.5757025285	42.367114882	36.1730536027	47.566720188	28.2229193253	32.983549615	24.2054734432	6.6201462947	51.7113429907	27.1569403214	27.2421453995	32.360889296	47.7380458716	63.8267401261	67.293496311	75.1784959041	49.7965582413	24.1580491268	22.2370082739	20.7099493546	20.5763942602	21.1617722713	40.8069342179	21.2410365942	24.6539292537	11.4008266333	1.0961289607	7.5369452042	34.9595424536	38.9457078182	18.5095505916	14.2023911678	13.865161757	23.531197727	20.8236680232	2.3353460831	11.7104681535	20.6298508846
pom1-tdTomato_tea4-GFP_01 44.tif	1	3	117.0683561002	291	1	622.4404103027	27.2806347222	813.9745150323	90.74503862	168	27	774.9663686687	932.2249135905	1008.7208852702	972.584858252	1042.6815379395	1175.8475128744	952.9009796713	902.199319515	857.7912384603	857.4103383952	884.6359650228	937.5785105958	1015.4121287598	1126.5156850749	1295.3523549968	1488.9355662598	1651.6330353353	1592.4630320801	1638.7747589682	1734.6330760254	1740.7846466635	1710.8397003744	1776.7581574057	1924.7137238119	2060.1068715984	2295.0302928223	2732.4607127442	3310.6972850098	3157.4842316244	2557.9010610515	2433.4930206869	2395.3663930827	2449.8550812338	2562.2901398275	2765.9681183432	2655.6451202963	2282.179381364	2012.2920929525
pom1-tdTomato_tea4-GFP_01 44.tif	1	3	117.0683561002	291	2	492.4635939396	16.5717809687	612.202933396	47.1716457347	168	27	53.5599656307	48.221423964	87.41712302	175.1960943742	312.8147467179	400.5041184627	380.5049526098	277.7472418351	177.5134975317	212.2555426163	238.3008713924	269.0438320044	250.3870733781	289.6622605525	426.1442958716	574.0120937231	734.8630458716	734.9595221085	645.2186570369	608.382760227	561.9343959692	518.4461757544	518.7716152075	595.1533697648	684.7933640682	901.8220099015	1134.3117559953	1335.1005336645	1178.9549444718	861.1105841202	753.5850307348	812.6662481827	977.7162156307	1289.3048793677	1648.4326462947	1826.4812302791	1746.7920212947	1380.4352504614
pom1-tdTomato_tea4-GFP_01 45.tif	1	0	131.5902731968	322	1	598.7489800458	19.5077286973	777.5971836529	63.6078699004	252	90	98.1588365233	126.0250678058	124.4807766274	75.6909003253	63.2453640298	55.6860175128	42.2287421222	50.3559597329	35.3763454751	40.4859646157	39.8462754881	5.0393907225	3.7484971678	37.7790961261	42.2211330727	64.7277655597	54.4164252277	31.1010565753	33.7209296222	40.4348781899	46.6439846352	83.5645575519	88.9858832355	81.1175971027	56.5995713865	77.0122707681	84.5740383462	122.2002387043	122.0034817056	157.9650092121	187.9142279621	222.8838121092	219.5516587889	186.027102311	163.0215888019	121.3821031248	116.9500555988	100.1386949217
pom1-tdTomato_tea4-GFP_01 45.tif	1	0	131.5902731968	322	2	485.7293748864	13.7399885235	618.5864083215	52.3072639578	252	90	13.4600578935	15.3227796546	10.2726596188	6.0486097327	9.8999789547	25.0432182939	28.6658074052	34.6109571448	17.4441684079	13.8382317217	28.9784905107	40.8773756019	46.8233594886	43.0229241045	25.3459424964	17.0113986325	15.0296583167	4.6623894365	12.4882968258	11.4491529456	29.3148654293	23.3266045244	21.5404106767	25.3163811357	23.9510246904	24.9603122067	18.5040540687	32.8329928707	24.1496636064	35.5959018063	33.6117302568	12.3384249996	28.2248894365	48.7662204098	46.7011874508	59.1060132972	73.1425937008	64.9471794756
pom1-tdTomato_tea4-GFP_01 45.tif	1	1	131.5902731968	320	1	598.7489800458	19.5077286973	777.5971836529	63.6078699004	69	230	147.0154445962	145.700910091	92.7155178384	64.7834296222	88.6034166014	101.6277492837	101.8273545897	101.3710761066	182.1835557615	239.7533189451	215.5716986652	192.1937893227	166.8272325194	153.4394965168	159.7171047524	150.7566758787	213.3916449543	240.6733832355	244.5737738605	228.2604600584	194.314984798	133.988039811	128.1918565428	84.5039089516	62.7505927082	76.3569769855	101.3664984699	151.8406805988	139.3554511066	168.8846869464	184.9102403319	228.0091783201	288.0188218748	345.5110093748	367.1524481769	366.8199286457	334.8065822915	282.8819810545
pom1-tdTomato_tea4-GFP_01 45.tif	1	1	131.5902731968	320	2	485.7293748864	13.7399885235	618.5864083215	52.3072639578	69	230	29.5437065752	23.3740797034	26.9801994951	35.9382886878	43.5361687334	30.7001091631	69.0575310381	67.8141024899	49.6645053219	55.2086235674	46.4316053382	52.2960971188	55.9095818193	39.4333957028	51.1983391435	57.1560010901	56.5208692542	54.4208326331	51.6895195634	56.6369377763	60.6397250485	58.6101128252	56.9611158362	56.7621615719	35.448135693	49.7049512855	67.9648389808	61.2335564287	32.521967887	35.1058810543	39.4137118649	42.5006666175	41.9289604814	47.9374138506	55.7295179358	71.5281324378	66.8704989743	33.9330803545
pom1-tdTomato_tea4-GFP_01 45.tif	1	2	131.5902731968	320	1	598.7489800458	19.5077286973	777.5971836529	63.6078699004	91	250	42.4106675779	47.8810858722	54.5927761391	54.5693793293	73.0684638019	80.238039811	81.7191596027	92.0067572589	84.4888739582	79.9439724282	100.7033311522	108.6379624998	113.1749091144	117.6470770832	130.3467434243	150.5889919595	131.5562974608	137.9987616535	108.646609147	86.7322618162	92.907168229	61.2034328774	71.7533799803	118.2566962238	190.5368882811	174.5063707029	199.1441880858	158.3615342772	209.2695136066	214.2624945636	183.9160997069	212.3768337563	220.62435166	202.3401312824	146.8009467121	116.337242285	71.4275336261	79.1373724933
pom1-tdTomato_tea4-GFP_01 45.tif	1	2	131.5902731968	320	2	485.7293748864	13.7399885235	618.5864083215	52.3072639578	91	250	23.8005221676	16.3233900062	20.5007073076	25.9030307125	29.0504611325	15.3340508134	14.8197889319	31.4742383948	24.8532768877	33.482691764	44.3405917477	26.1358696611	17.9279940914	17.2781426103	-9.9113817224	-10.1374762862	5.3427483232	-0.821782113	0.2623853675	30.9474032711	30.7293246579	13.6943922034	25.3765617998	17.9284315101	27.8484551103	30.8176933916	22.5989027015	17.1493380856	19.5156405758	15.0379489254	9.4345146806	14.5752922685	21.9233757646	39.0738782874	26.4805555335	10.7568820309	11.7626396806	16.5147047034
pom1-tdTomato_tea4-GFP_01 45.tif	1	3	131.5902731968	320	1	598.7489800458	19.5077286973	777.5971836529	63.6078699004	228	69	61.8960598306	102.1387763019	71.9715399738	77.1588772134	94.440778255	102.3984808918	120.7992377277	84.9192531899	73.8242011066	29.7273586587	36.4155707355	27.6676662759	15.7827175454	31.0942206378	71.9341050779	72.1764146483	89.0031765298	82.7962673501	99.6662217772	98.322003841	109.3327460285	111.4021226561	93.4655585285	92.7353746092	129.1253892576	121.8116278644	144.8907904621	118.0041327472	104.7159857746	90.6245144204	102.6448187824	133.6463853514	169.8743313149	256.5637640949	296.720848242	323.1497829751	398.027468522	379.3979926105
pom1-tdTomato_tea4-GFP_01 45.tif	1	3	131.5902731968	320	2	485.7293748864	13.7399885235	618.5864083215	52.3072639578	228	69	28.2869316728	28.3297478349	43.4296725582	27.9810641598	32.0469923011	24.5330355954	18.8515068681	28.5157829912	6.5265658688	8.9899854651	36.4593661618	34.9678195309	15.2108310055	53.3350985836	75.7882235836	62.5952304196	43.6823784502	32.5997877112	20.6912692379	19.3503675452	-5.0540615726	43.9247287106	16.8484245927	20.2754977536	26.4340162269	35.8071139645	42.6917880368	23.5094658525	22.1391757321	23.8075819007	35.7388257972	30.0392001461	23.1444552731	48.4081169756	75.2688957842	70.6365919105	65.8066968909	26.8278252275
pom1-tdTomato_tea4-GFP_01 46.tif	1	0	118.308917669	295	1	641.3537553506	20.1994899509	832.7967537567	64.0052052943	231	75	85.8270918174	132.3960005088	131.597233419	159.5886274619	185.8968143109	217.6433963421	192.2198123578	160.2304935101	152.7145633343	115.9835249229	139.6202436729	127.4947147015	101.8488813682	111.9864139203	102.3180586143	111.816776876	118.6161543174	83.948816264	72.851953471	139.9878991091	121.3297570192	156.3234500531	176.5595950726	176.5029341026	126.2033125205	119.6793867393	108.6083621625	92.5488528851	128.6448001507	159.4406375531	212.9368533734	207.0633182171	237.6880130414	284.8245079958	329.7885989789	366.2156619671	377.4670454307	344.0190066937
pom1-tdTomato_tea4-GFP_01 46.tif	1	0	118.308917669	295	2	503.5531787145	14.293371607	660.7869505016	67.255743731	231	75	36.9661897751	60.3555533818	53.5492586227	19.9269441696	21.2794730596	42.3088818324	43.4515616826	31.8436616989	50.734541012	37.1772696904	20.0018546514	23.5466544561	34.3054842087	34.7205843063	56.0496655238	79.3446382614	98.6230297816	128.5707633428	130.7598299118	112.2909171514	93.3081087204	65.5139803024	56.9683260055	37.9259676071	55.9069246383	51.522810055	48.4308097295	79.1213004521	65.3809236618	52.4419791631	47.4438102178	23.2017549606	23.8001436325	50.0139599574	54.1351147425	64.4458243779	64.0265331995	78.8894482386
pom1-tdTomato_tea4-GFP_01 46.tif	1	1	118.308917669	295	1	641.3537553506	20.1994899509	832.7967537567	64.0052052943	63	219	125.9530480348	115.2427615765	124.384342794	137.7537479046	117.650761251	156.692549988	185.633956238	225.9697716677	260.46873407	279.6338545127	293.0709679567	262.2952721559	197.2298017783	157.45701532	167.4842573447	184.8266238812	161.4206383669	170.1684817914	154.508203471	165.7133629763	196.7292321169	270.1216881716	358.7875613812	422.5476118369	453.3520958864	443.1396935427	412.9292239789	360.7607059125	340.7321821494	353.0883222861	373.9480024619	433.4298546755	423.430465027	406.0438480023	467.5575402223	563.2189171755	579.1537723187	466.2704308473
pom1-tdTomato_tea4-GFP_01 46.tif	1	1	118.308917669	295	2	503.5531787145	14.293371607	660.7869505016	67.255743731	63	219	48.4770133428	42.7897167933	34.1871573857	44.3320955368	49.154055986	67.4958121709	52.8687573206	55.566572262	73.0842317673	61.8097363245	49.737267249	62.935285641	70.5490551722	69.9168123337	79.8085970016	77.9733512334	69.0876090459	82.5334301722	81.9086539678	94.9510937464	94.1033561162	75.2260164352	60.4793733688	78.965396318	80.4061311813	71.134524736	84.3109366826	66.8991731735	74.4193758102	82.2406648727	53.1440055303	54.8635489873	57.0468172165	53.3189322881	68.6874015264	64.390384111	45.8004182907	59.3588085902
pom1-tdTomato_tea4-GFP_01 46.tif	1	2	118.308917669	294	1	641.3537553506	20.1994899509	832.7967537567	64.0052052943	97	235	46.6016686403	52.9134769085	91.2443281455	86.5296268109	63.6421146039	65.3426964723	56.7467695518	38.644128764	69.5668175661	120.7820682171	105.1203453981	108.4172203981	81.8759809776	67.9604739789	64.1135094606	70.3727257692	87.4918663942	146.9026329958	105.63472935	87.4998619997	74.972619975	142.0267174684	155.8233076377	201.6057376507	256.617151225	210.5585981651	147.3418419802	115.1614220583	110.3755537315	143.4579308473	160.3548017783	199.5812625531	209.0837039593	205.1321658734	173.6013024294	237.2108401898	202.5291181846	130.1759280804
pom1-tdTomato_tea4-GFP_01 46.tif	1	2	118.308917669	294	2	503.5531787145	14.293371607	660.7869505016	67.255743731	97	235	3.4854260218	-16.6534086136	-4.8440620967	7.1228161585	3.1743400029	16.3310884567	45.8749625615	40.0655143193	53.0883821579	38.2844677699	21.3861523402	23.1978385381	20.9213797979	26.2191398076	46.5849641891	49.2600130173	47.9645011357	33.6300284795	61.9348177048	61.9236889613	37.8120963506	34.8140494756	28.6082185837	52.8109570277	49.5877718063	33.4445528122	29.7287630173	36.2227408818	50.0658296676	39.2967561813	22.2618033818	21.1465995244	25.9815197718	49.600935055	42.0933056605	45.4286124639	22.9926993779	23.1270174118
pom1-tdTomato_tea4-GFP_01 46.tif	1	3	118.308917669	295	1	641.3537553506	20.1994899509	832.7967537567	64.0052052943	197	59	72.0985558473	51.4083499554	66.2739098513	71.5436445518	121.7208703005	102.8905276898	131.3270918174	183.1158898317	191.6108646039	195.0912723187	169.9100182497	158.8478641156	90.666772807	76.4625084841	100.0807132367	86.8563276572	91.4516238812	84.9791914268	84.1934451703	101.6319420778	137.4689375205	195.5302778526	244.0861250205	293.5168501182	336.0833580934	399.2657107953	379.8509972536	376.6516564333	479.5467166546	521.7301476442	565.614058777	624.5385786338	634.8061567588	636.8206424359	552.2474205934	507.1544030153	517.7744184776	580.6783898317
pom1-tdTomato_tea4-GFP_01 46.tif	1	3	118.308917669	295	2	503.5531787145	14.293371607	660.7869505016	67.255743731	197	59	3.1947257451	13.5293509893	33.1870353154	28.9311962855	30.3293286097	68.7051831019	40.3978710902	9.5920544398	12.6998526982	28.983147376	20.6450533005	23.5066357386	23.4618257614	32.6339855921	36.3744335902	37.7197705042	20.91244832	20.0853405726	26.5479463669	50.6344230107	37.4837882451	34.2045829229	25.4501273564	36.2006258102	36.4038728805	49.7783439092	42.938805335	30.2799715133	35.1431713831	55.8476595016	37.7024161748	36.6477083298	41.2246533167	60.0007356735	31.0144278936	47.0218741826	36.8097566696	44.1820507777
pom1-tdTomato_tea4-GFP_01 47.tif	1	0	143.7845610627	356	1	613.1025189245	24.3759283359	830.2825205857	108.2716785434	282	101	75.6758420781	103.9999591028	124.6147051966	98.0389198776	100.4218544479	53.94610575	42.4124753789	11.2056272343	33.4827471888	25.0205889856	3.4509275273	-26.2555340612	33.0129595911	16.8800250208	29.1299029505	41.068013302	46.6529132044	16.4811602747	54.2561643437	57.6245115117	23.0718585169	51.4959104375	44.700418901	93.4211627161	118.5032143112	139.8835243697	120.4721270716	101.3392942265	122.3749997929	107.4954425013	86.0881345586	88.6511024947	108.4914548711	85.0251462773	107.1214597539	119.4968056197	113.3808184778	101.6450600143
pom1-tdTomato_tea4-GFP_01 47.tif	1	0	143.7845610627	356	2	490.7176177176	17.3356385545	651.7227152236	132.232105668	282	101	31.7063324777	1.1318390695	19.5206330148	5.8602733143	8.517001423	2.8887665597	4.6307200916	14.2040640044	-3.7927825125	7.6856313872	4.7116527088	7.6991811919	24.5777822661	-10.5814991466	0.7806020903	12.8778819569	21.6594981678	11.8271515695	4.5546601144	26.3761322824	36.7746613351	33.4025096424	27.3194102772	18.8128693429	26.6308726795	27.7433604725	40.7434621978	40.231651895	31.5762360422	36.2591584054	54.7349986561	54.6015351144	17.4551016021	34.4338613677	43.3344859608	35.9869517811	59.6089610584	30.1010976958
pom1-tdTomato_tea4-GFP_01 47.tif	1	1	143.7845610627	355	1	613.1025189245	24.3759283359	830.2825205857	108.2716785434	73	254	160.8904620325	110.5564369674	107.7866412317	137.7581581588	141.0439044153	121.1471758997	116.1510414596	42.9291786666	52.0524696822	87.4405312057	87.0614825403	106.6503293828	130.0723671432	126.1691282109	163.4536741093	174.2969358281	211.0647377487	217.3512571171	204.876586707	180.9321490442	230.6440834518	258.1385089075	221.4666339075	239.1046750859	323.9845985885	400.7731117721	529.5433144088	596.7987668828	660.5189817265	759.2083534713	783.687520138	847.4825233932	719.9149371302	755.3647255416	726.1400754765	501.5313108281	397.2315875208	321.3940020716
pom1-tdTomato_tea4-GFP_01 47.tif	1	1	143.7845610627	355	2	490.7176177176	17.3356385545	651.7227152236	132.232105668	73	254	44.5080496001	47.6805552967	67.4360484608	60.2234223215	71.3082815337	85.4601573475	98.5217621652	64.3972911366	47.2553640532	70.2544688709	30.6954783924	52.3153005767	38.8369680571	55.6921316313	58.7389049061	65.8579641509	44.5913015532	28.3039683827	61.1275767811	42.9338410226	42.1342296131	46.3579641509	60.5058319894	62.4992910552	63.2635325916	58.2015107004	62.0740692941	53.5750458566	45.8910757231	49.3536103097	59.1942882069	78.760348591	96.103712035	114.0480072824	93.8752981353	78.1602102446	93.1999441313	89.3494599191
pom1-tdTomato_tea4-GFP_01 47.tif	1	2	143.7845610627	354	1	613.1025189245	24.3759283359	830.2825205857	108.2716785434	134	309	86.9167274947	102.2209674036	85.7450559453	119.868001095	149.460591427	99.2433469609	112.5903928593	93.9112750208	65.4909258997	81.1249184127	63.300435177	66.7342730677	73.4442136601	55.8817543502	70.669575802	79.5089109257	94.3531898971	107.6819049036	87.9926959192	113.555114539	100.9751991744	133.7024940963	119.3879799362	126.7735186731	96.4447222864	81.5263669804	67.3722735559	54.7396034713	55.5539548711	72.0938922083	74.3814898645	64.6450193242	77.5321246302	87.7669879114	98.3196612513	114.9368690963	91.101989539	68.1327512578
pom1-tdTomato_tea4-GFP_01 47.tif	1	2	143.7845610627	354	2	490.7176177176	17.3356385545	651.7227152236	132.232105668	134	309	-1.0896778576	8.1496715077	-2.6286996675	-0.0415109468	5.427544229	19.7232290435	31.5760529367	34.1625600981	11.364657673	40.0278249907	7.6930776763	29.3542715239	29.3030528553	24.724032673	9.6887746978	21.0157705474	14.2137787668	0.0608246652	23.8212209868	28.668358438	17.5664398996	42.3240998117	21.5338674712	17.8876780994	1.098625772	10.1191742746	25.1130809315	17.4927399484	8.1789683827	-3.4558582775	-0.9416472586	10.1069468983	18.5454844959	17.8806590565	3.639834675	7.2996857492	24.6889883208	40.1372610259
pom1-tdTomato_tea4-GFP_01 47.tif	1	3	143.7845610627	352	1	613.1025189245	24.3759283359	830.2825205857	108.2716785434	219	45	116.3424477096	96.3714394088	136.6593625859	136.6561887578	144.3072914596	160.169942013	167.6903887903	195.8695880091	241.2718503789	259.801187944	289.4001055872	339.3776039596	364.9290362513	386.2276202356	452.4365435755	439.6256304895	401.1548866744	459.2368161992	453.3662514205	508.3053790247	467.2717486536	518.2277016158	520.3598427291	600.615661414	678.0972287968	782.6930539921	889.5355019088	990.4919634974	1140.3304237838	1315.0669146692	1326.6999713099	1406.0194293177	1493.1013384974	1526.1117144739	1530.9826047734	1836.9673866744	2133.1941933151	2332.4567258672
pom1-tdTomato_tea4-GFP_01 47.tif	1	3	143.7845610627	352	2	490.7176177176	17.3356385545	651.7227152236	132.232105668	219	45	10.2649160552	44.4167613514	23.7343476144	41.983218464	0.5071849354	52.1433441965	50.3028799224	59.0688406157	36.593173298	29.2866445708	6.0044281808	29.8729075916	15.8919607329	46.6157359608	27.4730764556	47.6619395741	27.026746703	42.4665253488	33.7175629465	50.4740733631	37.1840241281	60.1471283761	63.8654104399	124.1959361561	157.9026215402	210.5826955962	256.5635102121	314.7642141509	381.0053843983	466.6811249582	602.6680837798	697.1250336496	756.6660085845	756.8788585194	934.7634206938	1095.2094656157	1489.4126719959	1737.7837250558
pom1-tdTomato_tea4-GFP_01 48.tif	1	0	113.2828318855	279	1	601.1709720791	19.1218643884	813.9315598694	96.4017290625	217	75	20.1035233636	32.7140580316	62.3187740147	47.0020218988	62.5695878167	80.7817053298	59.2477901279	36.7839839756	12.3286210199	35.5140865147	51.8390376865	59.297432055	46.3221309482	56.2405472894	52.6024654209	67.1272863844	82.4655839105	147.3276037673	154.407173266	161.0014522373	163.6472448805	151.9024735589	145.6143062412	166.1877518792	202.9768550693	227.5960974196	267.7320430576	263.0683467686	241.6470821201	253.6205318272	209.0714188714	155.6471635003	159.6691768467	184.8517940342	151.450935473	163.8790970941	161.4065222243	168.9422888258
pom1-tdTomato_tea4-GFP_01 48.tif	1	0	113.2828318855	279	2	497.5650450974	13.9247497158	637.6077721133	47.6102869185	217	75	2.6894002965	-0.9471862106	12.0375346552	16.4425130895	23.1141134313	8.1635213903	5.1682719599	22.0508199742	8.781573555	25.9567139358	19.8303711624	49.0629252802	12.1417827021	13.4046712926	23.9755737991	19.5400472692	18.2307516149	21.3462911657	13.4746582718	16.0826701533	24.6867045771	24.7284424515	32.5940023473	30.9252910029	73.3407573115	148.1850159378	261.3397197138	288.2710144729	243.4829081904	161.6891459834	96.5654684117	67.0880717646	31.0705750198	13.1737447789	8.6326681188	5.9667135289	19.244270902	14.5424174677
pom1-tdTomato_tea4-GFP_01 48.tif	1	1	113.2828318855	279	1	601.1709720791	19.1218643884	813.9315598694	96.4017290625	62	204	47.3963293532	68.0199662347	101.3567785719	122.1790238519	126.8054276605	115.1221187412	157.1569087803	183.5639318923	217.3424149652	230.9225337803	157.3395259678	104.1804683506	53.897407641	22.2368241449	49.8622107008	92.4535803298	154.4999060133	168.0707067946	211.7241491774	207.9015376865	202.5731685459	193.5798824131	193.8725256423	199.666938891	241.7273433506	245.7163366774	203.4424108962	238.9934362868	261.4193802972	247.5628739495	245.5328649977	229.1073889235	278.8362504144	308.3916703363	400.3614579339	472.4627559482	530.3321203688	554.5731685459
pom1-tdTomato_tea4-GFP_01 48.tif	1	1	113.2828318855	279	2	497.5650450974	13.9247497158	637.6077721133	47.6102869185	62	204	6.7154928258	36.1750875524	32.3409811071	38.388222318	27.7045370153	47.1019267451	22.7252177607	27.4972412796	17.9092591019	16.7716248245	22.7186768265	40.8755066604	8.4125346552	59.4760315628	26.8310934117	23.6226786982	47.5197835973	35.7899557164	19.4698364944	29.6035034866	32.8545512568	39.482379219	37.1782308629	39.3867574742	54.3404724808	42.9969055862	48.1916077347	36.4429505081	56.0728841832	59.6992066116	64.0441671422	66.6736837438	57.4441101761	59.0544210485	68.4948100459	83.207741361	99.5391826045	99.9487285029
pom1-tdTomato_tea4-GFP_01 48.tif	1	2	113.2828318855	280	1	601.1709720791	19.1218643884	813.9315598694	96.4017290625	110	247	445.7461218337	296.1577429274	212.57475546	179.2268347243	178.1938553949	150.9252803623	164.0244218011	129.1034623285	161.4136633376	127.331021736	161.5840328037	209.4975866774	183.238838305	171.0422440667	93.4378739495	68.5919063389	92.5513993402	60.7361934482	81.5631180902	79.0286332269	79.8373287022	30.1581498285	65.5664953688	70.2567419508	75.274360766	79.1890132725	81.0066198805	44.685310473	66.2863440016	73.1756465732	88.65678671	67.9301428298	50.2963944574	38.4199296136	43.06694296	37.4028601149	28.540006111	29.4055049717
pom1-tdTomato_tea4-GFP_01 48.tif	1	2	113.2828318855	280	2	497.5650450974	13.9247497158	637.6077721133	47.6102869185	110	247	15.6986674677	22.9911174189	33.4899068883	12.9546997757	30.0265279821	11.4909241409	6.7770976435	-6.0426655401	17.6428202998	4.6816793492	28.9573954951	24.9506714554	31.3222127965	50.1655253779	46.5704326045	28.6974060745	11.9915650101	20.4823995641	44.3420187047	37.5302104365	39.2032247594	17.0268026403	34.9617900263	44.1787496617	36.2540873896	34.9654114456	44.4254537633	19.3395467809	17.7057678909	28.599759997	22.3355896683	32.2905050328	11.6676514358	-9.6729145635	-2.3298359502	17.0592021357	12.8949463577	3.0203227412
pom1-tdTomato_tea4-GFP_01 48.tif	1	3	113.2828318855	280	1	601.1709720791	19.1218643884	813.9315598694	96.4017290625	169	32	528.0234045485	676.5325598219	800.0975419183	681.8609289626	602.826342374	502.6713537673	425.648201098	385.6326574782	412.3874182204	413.226712654	401.7656327386	465.883369555	573.3432491123	558.9110388258	581.8835119704	613.5882645745	623.4807002842	571.1113358636	587.275561124	564.5768510003	606.4318518141	740.7343013584	881.8388749261	1033.2045975824	1270.3549882074	1354.227872322	1343.2217281162	1262.8160884678	1140.9919917881	1156.0586828688	1222.9143143792	1251.483731697	1293.7818274001	1412.7172928949	1407.9565913975	1540.7687658766	1753.5096919834	1796.4119136631
pom1-tdTomato_tea4-GFP_01 48.tif	1	3	113.2828318855	280	2	497.5650450974	13.9247497158	637.6077721133	47.6102869185	169	32	40.8070964228	66.5716126175	83.0254293492	63.0053691279	90.0069153519	97.9662862828	97.4270406774	79.5402608922	91.3011454951	105.7961609573	146.9514750849	143.781186999	128.5786926956	125.9147522659	159.234311999	254.1831035029	338.9658997269	440.6655457229	452.1375305862	458.9162577998	485.2506897659	553.0890483271	721.8811625849	863.997983874	1056.3173198115	1072.0817241084	858.9616069209	634.9588806839	445.1284973831	469.004616361	693.4110291214	942.9859396032	1226.5033956579	1511.1763286006	1792.835101387	2375.7893657099	2829.1430440954	2511.1154562047
pom1-tdTomato_tea4-GFP_01 49.tif	1	0	125.2557383915	308	1	627.4159579616	22.5458447049	801.4768277742	57.5899809284	246	91	69.7381151178	140.5173102675	113.8368293105	125.2167731582	161.0435553847	189.7678188938	224.1659919082	159.1635505019	149.9591844537	88.4183519342	88.4820319472	49.7306891738	36.0817837376	33.8985358535	56.7978278457	16.4149543105	23.5433315891	24.3913540501	6.335466192	31.2012905735	12.8662279108	4.7786831516	56.1364712376	24.2837694147	31.4522874811	-3.8136833848	32.6787075657	-12.1070183458	63.7368333795	63.3109910944	136.2955695449	179.2553270319	203.9429491022	160.2502204238	160.9196947076	169.2215949355	140.7780117649	150.2747972467
pom1-tdTomato_tea4-GFP_01 49.tif	1	0	125.2557383915	308	2	494.6794132704	14.3980639026	602.7546822797	29.5583184322	246	91	12.0389603461	18.9510900662	10.0817053005	6.1805008735	11.7416174099	29.6465958442	24.5633032009	25.3351029242	35.6924332465	24.549478738	45.0687556749	52.9260554796	21.1955867296	56.5846858507	48.32465574	27.4479060655	29.6161189561	34.5598852322	29.9126277452	25.0291031684	5.9664810981	36.1061091905	28.3017370388	52.6286311632	37.7190445746	41.8464249457	25.0512792752	31.7921748644	47.578155089	48.2265518989	22.9091792589	36.1736344184	39.0103450304	40.6119380479	38.7133683051	40.4979752387	47.1494339789	74.9704280382
pom1-tdTomato_tea4-GFP_01 49.tif	1	1	125.2557383915	306	1	627.4159579616	22.5458447049	801.4768277742	57.5899809284	61	214	87.7676561334	110.8076748509	68.0205451308	73.4956427871	63.9553595839	71.1329922337	77.9744635878	108.8366868951	99.507341192	126.423743373	116.8630744277	92.2989468235	159.3687506972	183.3609381972	206.342119024	248.1103888808	240.8016934056	240.5169440566	301.821021205	339.4073859511	362.8180915175	396.517879929	399.3658413548	419.0072394668	434.6619635878	463.6356777806	394.8688727675	377.2010464329	326.6512010553	380.6613735813	380.3225470839	431.1871914524	553.7059089003	619.4079759576	614.185848679	572.3922695774	585.6008877415	612.0505947727
pom1-tdTomato_tea4-GFP_01 49.tif	1	1	125.2557383915	306	2	494.6794132704	14.3980639026	602.7546822797	29.5583184322	61	214	20.6509700304	41.0086970811	60.4949438259	41.1288753038	52.4150894965	46.8600357856	45.2136531358	54.5876969184	49.11762449	54.5763240343	62.7614029731	54.5714615668	51.7051489041	61.4993180121	65.3799535916	81.1080216254	72.7300512478	72.3735042101	81.2865698025	67.8257950629	51.6933691189	50.8079727973	71.736765115	118.0478409614	114.9303889757	121.5280859158	99.7573746528	99.8790177192	79.0206803168	88.7097061957	93.7491959418	72.3512670681	74.9905086046	78.3302099392	68.2774348741	92.1971532986	69.6607763455	70.2489518012
pom1-tdTomato_tea4-GFP_01 49.tif	1	2	125.2557383915	307	1	627.4159579616	22.5458447049	801.4768277742	57.5899809284	117	269	-2.2362501166	23.3149176894	14.7255418756	22.683915899	52.2918057102	18.2460903782	35.2690802871	72.0193651178	64.7031419733	44.2259691217	22.5887010553	47.9503750462	25.4673835097	30.2274950006	29.8929409641	-2.4286939642	0.6111416477	3.9364997207	23.7499355931	-0.4515821478	25.6064622858	39.0763109186	33.0968594212	32.8002285618	40.724524623	14.7149014134	15.4594489394	15.5118781386	16.7748786269	54.388587123	-16.4201897325	13.7383999485	32.5189785618	70.211646205	87.4759080865	71.7098558404	49.3869391738	52.9226650852
pom1-tdTomato_tea4-GFP_01 49.tif	1	2	125.2557383915	307	2	494.6794132704	14.3980639026	602.7546822797	29.5583184322	117	269	9.8693334744	23.9495336697	19.2366023546	36.6369115994	17.5521439399	26.240284809	10.4654841905	23.6458634223	8.4085078722	30.6360062446	33.3351334418	16.6340836371	11.137928852	32.635589171	27.0312597439	31.3850398546	26.76799477	6.4104711697	17.9231156196	12.6606441026	15.6999405707	17.2154028103	-5.6997176324	12.3806758409	-1.4364017958	10.1484065538	29.3415319607	7.8938187446	-2.3251957411	8.9492284939	20.4841202582	26.6730037218	46.5923355903	42.5911454047	53.1963598416	62.6252538845	75.9355566189	44.1290584093
pom1-tdTomato_tea4-GFP_01 49.tif	1	3	125.2557383915	307	1	627.4159579616	22.5458447049	801.4768277742	57.5899809284	189	37	36.2183600722	68.657345261	43.7976040501	89.0989142714	117.1096361139	117.2301602024	157.0625373183	191.2111375787	216.9725511529	198.9159105279	206.0771654108	206.5829230605	211.5028245904	215.6047736464	252.8946702936	278.3351813613	308.2216966608	288.729610886	327.3700120904	364.0712856907	375.1550869602	385.7738410293	381.7445848444	455.7405768691	543.1453213352	578.0274421035	613.5267910618	731.5343594212	941.5600348769	1081.4494798639	1186.6465827285	1321.2040371556	1594.5184495905	1700.665544317	1823.0289476373	1920.7909919082	1877.2944912571	1956.1806403457
pom1-tdTomato_tea4-GFP_01 49.tif	1	3	125.2557383915	307	2	494.6794132704	14.3980639026	602.7546822797	29.5583184322	189	37	6.2064102973	28.7689713325	8.8390396918	14.1628718858	13.9077144151	21.0855912055	42.6623632595	54.8005468533	89.6781917101	113.3158666775	99.4349259223	82.2594905382	49.0455012804	53.6846614366	67.7220556423	78.6118058051	104.2335912869	124.8117366319	139.3659155056	151.0847265408	187.4776301866	207.5981339301	275.2337133572	369.7729996528	455.1805720811	507.6830541775	483.0390315538	546.2876480903	589.1649877713	613.1775610134	629.0275365994	701.7831518338	794.5700170681	902.274281391	979.4790339952	1187.9138891384	1346.0720515733	1685.5460912869
pom1-tdTomato_tea4-GFP_01 4.tif	1	0	140.5275773647	337	1	598.0150702475	29.7861217706	792.8358050774	86.948213681	262	90	78.999557845	130.898381901	121.4696302734	104.2689873697	111.9075371744	137.5976616861	158.9992526692	165.012456608	212.0667372069	219.8408664387	139.0744479817	99.1369072916	86.7629041991	140.6486870767	128.6635186197	128.9039564452	106.7204440754	108.1467746418	141.6089124999	184.9504855793	260.864405664	228.485499414	157.1515964192	187.3535210611	238.0856987955	265.2614393554	241.8507744791	255.9240980468	259.3974256835	217.5620374999	184.5680596353	162.4794162434	178.5576022786	132.7000786783	137.6530612629	123.9898329101	96.4645033202	96.3059339843
pom1-tdTomato_tea4-GFP_01 4.tif	1	0	140.5275773647	337	2	501.5521765546	15.6272809908	711.7228860844	112.5891479007	262	90	79.3913048907	45.4276208087	13.3290490314	21.8709293211	56.6430138751	69.5525190834	100.4271528725	95.2367842202	80.0310347084	106.9635705157	105.0448489988	90.0618371173	96.7649010821	84.7539757892	96.9610070392	126.8881107176	99.5101810301	102.8057539467	94.3649580483	112.4901818439	128.4966312254	102.333585978	92.8654463295	119.3275434975	117.617969116	103.6079796954	163.9088423256	188.3840823972	206.3185916746	182.1365644936	215.3540937905	190.1773156329	148.604317586	98.5025923256	49.722257853	50.6880171303	56.8826378985	19.0622033282
pom1-tdTomato_tea4-GFP_01 4.tif	1	1	140.5275773647	337	1	598.0150702475	29.7861217706	792.8358050774	86.948213681	74	246	141.0721896809	122.7768202148	121.7762505533	61.8770195963	63.7500868163	74.4455620767	46.329656315	10.536301009	29.5729221028	49.0286309244	76.8888807616	153.8909152668	226.9463758788	213.5680392903	235.2539116861	240.0898695312	156.6957044921	131.5296074869	151.3706922851	113.5335747721	87.0219577473	106.1713921549	95.6791639648	100.0491590819	124.6310275715	132.7458347004	120.4627129556	90.3508762043	69.6583713215	56.5385389648	60.6154432616	91.7089084309	114.9025933267	154.8207858723	254.7229872069	306.3841403645	318.7252658528	270.8569593749
pom1-tdTomato_tea4-GFP_01 4.tif	1	1	140.5275773647	337	2	501.5521765546	15.6272809908	711.7228860844	112.5891479007	74	246	106.9775475665	136.8717939858	111.3073001707	105.0073734129	82.5853153074	80.374601603	69.3762902423	74.7298872475	48.99451534	28.3135054116	43.3733300372	62.0958031818	52.7836490476	40.6656579181	35.3374108478	58.0335371499	89.2607100014	112.2867923582	88.1395959064	71.9923587644	58.3985884194	60.4923587644	40.9232059324	64.3533206785	84.7131025795	53.1578454181	93.5956709389	83.2899661863	126.3225386147	107.2990400795	97.308581909	112.4887576902	119.3219079181	113.526192586	109.7127567137	94.1113976642	96.8091515704	100.0338423256
pom1-tdTomato_tea4-GFP_01 4.tif	1	2	140.5275773647	336	1	598.0150702475	29.7861217706	792.8358050774	86.948213681	49	213	402.8987481119	450.4294487955	431.2167819661	435.2186537109	375.4611260416	405.7368421874	498.2593031249	563.9247490885	599.4514824869	660.9763848306	638.8625339192	604.3691664062	611.737452539	625.0668796223	648.4063571614	836.889796289	1024.4141696614	1154.7528333984	1162.7067722004	1161.5107272786	1156.6079766275	1176.0420179687	1237.1231133463	1369.3585055989	1524.6959079426	1540.9282484374	1523.3386081379	1799.707789453	2144.5568698567	2456.5798190754	2705.5299330077	2583.2246758463	2565.0099948567	2875.1638034504	3150.9549818359	3400.5374199869	3494.4518080077	3829.06989069
pom1-tdTomato_tea4-GFP_01 4.tif	1	2	140.5275773647	336	2	501.5521765546	15.6272809908	711.7228860844	112.5891479007	49	213	77.5596601967	65.7312300209	103.8764123126	75.5460290118	71.5454390053	72.268746297	95.6376427814	79.1391890053	92.8110436603	48.1312951251	39.2130822345	42.4781986082	58.2763146564	74.5806969806	75.642973185	93.4805586342	115.6849043374	107.1815270587	120.0604739988	114.7173140053	81.5029178465	87.1666751707	79.5758345131	70.3105146889	125.9700402423	119.5618778074	169.640999715	290.9237349038	537.2196740314	820.9774865314	858.6739790444	784.9928673907	782.3019087319	863.5745324298	1009.603910685	1279.3971642657	1501.5654585366	1704.7624393308
pom1-tdTomato_tea4-GFP_01 4.tif	1	3	140.5275773647	336	1	598.0150702475	29.7861217706	792.8358050774	86.948213681	287	123	444.4672702473	376.1810763997	299.6357272786	203.7380222004	163.5160780273	140.529648177	154.7283379556	145.229660384	72.9703423502	132.2821506184	173.1733249348	157.1551771484	163.7743991536	153.3504286132	105.4329684895	78.39801569	86.571436914	99.5400444986	89.0803277017	71.9352878254	63.4893242838	16.0875908853	29.3169610025	34.4996392252	52.6168470702	50.5171970051	83.724574121	48.3144789062	87.8721164387	65.9387871744	102.6860609374	112.7809706054	80.3212334635	91.1172743163	122.1172336262	108.2398329101	112.0133111002	111.7588555338
pom1-tdTomato_tea4-GFP_01 4.tif	1	3	140.5275773647	336	2	501.5521765546	15.6272809908	711.7228860844	112.5891479007	287	123	109.5345747475	72.9496748452	72.1701745196	58.8000776772	57.658598185	44.192594767	28.4047733152	53.5974613035	48.913684448	46.5588870847	41.9065636798	54.2797326251	56.0169762775	50.951566935	56.0127648517	89.0826501056	65.6064741616	45.8496585691	60.2217695717	74.5832808022	52.539071004	51.5357751056	66.9119347735	77.4752485756	39.703113159	20.5026024982	42.3850080971	66.3715295001	99.6553633217	85.2154219155	75.7880334064	90.7556237384	71.2498050535	81.0811649168	53.5904829506	45.6132490639	72.276192586	84.6352013751
pom1-tdTomato_tea4-GFP_01 50.tif	1	0	118.1524439019	291	1	631.1683177967	21.068004172	869.362175693	105.1062397149	191	42	166.30891609	216.335446038	237.4615650158	286.3607349377	352.2548796317	385.066708245	489.9315153739	479.1087818127	406.8308684012	427.8905811291	475.6647917411	483.8088347098	468.6875578544	492.3289356213	531.9559294364	498.2802702567	480.6658903739	444.6553312919	446.1897347749	466.0162321708	519.0466480236	592.8820768973	592.9099292736	546.8703378023	613.5872567476	693.8872648856	726.3045419038	833.5962492606	980.7999439221	1156.0341968518	1233.8369312268	1134.9946460705	1047.2992115002	1033.9213631929	1152.5665047945	1332.2385425549	1277.3144702893	1287.2996997815
pom1-tdTomato_tea4-GFP_01 50.tif	1	0	118.1524439019	291	2	504.7889349983	13.1452502024	694.5542562362	201.5250263772	191	42	48.5167087191	30.12644993	52.1481174105	58.1443739209	41.1636813754	72.5422417595	67.1111097608	53.5683648063	26.5632785433	25.7399549756	45.3555759066	38.8479465121	38.6359714144	54.1845350537	60.9059706006	77.3925428662	99.5767876579	90.05416396	72.3751071566	89.6727756136	127.126816141	150.4544121696	173.0538994743	243.6714735303	354.3708550407	380.3840182894	402.7151543571	449.9257459912	498.4614922478	526.0155693962	413.3215589795	444.4738010043	567.9427341097	796.9093885694	1066.1822564079	1284.265874572	1575.2339328402	1602.7652235303
pom1-tdTomato_tea4-GFP_01 50.tif	1	1	118.1524439019	291	1	631.1683177967	21.068004172	869.362175693	105.1062397149	99	248	216.9484628023	189.7254810315	124.6403573335	137.2946542085	182.3018360119	187.8779061617	196.0327523531	215.9630095145	147.8555469494	130.4185352307	62.0178394299	64.0988737723	74.1329110445	43.9107227307	36.0066699963	19.8837858817	33.3544279716	31.3646615328	-3.9003124256	-4.3390331287	50.243669508	75.6746387463	109.7594572684	75.0717538179	46.3672656994	56.9984912854	57.5039234143	62.5324471773	33.4040088635	43.110083896	33.1116708101	33.7277189872	49.5180428804	73.640133538	72.5170459729	76.1693286877	76.0030078869	131.647946038
pom1-tdTomato_tea4-GFP_01 50.tif	1	1	118.1524439019	291	2	504.7889349983	13.1452502024	694.5542562362	201.5250263772	99	248	73.1105400993	57.6358493441	31.9388482048	11.6381991976	33.3332166944	42.5315606071	54.6281182243	24.013148335	33.6243136996	14.2185926709	-3.0689134326	7.2965752556	41.1637424105	25.2474419548	19.9559990837	28.4675347282	1.6864678337	0.1188815707	1.5714979444	-0.4487250374	18.475265848	14.8382826123	28.6937106722	27.0103610629	8.1361443474	24.9575656527	24.8511406853	18.0366468702	38.693608947	59.7050632113	66.2476047152	43.5775404248	27.6329603467	37.5062717074	38.9023491813	16.1978407178	15.1249240511	23.2434136345
pom1-tdTomato_tea4-GFP_01 50.tif	1	2	118.1524439019	291	1	631.1683177967	21.068004172	869.362175693	105.1062397149	82	223	106.5750904065	127.7325000744	192.2634042085	83.049903232	75.7653166434	54.8530648531	73.3784961682	61.1119556408	55.6698576591	76.6682300549	80.9790414156	108.3593107841	147.4853890718	141.7861906669	97.0533008557	54.0550301851	43.1922982515	63.8934701265	63.1730111421	85.8087329846	106.8770923596	204.8743661226	273.7062753023	345.7126229585	401.7787850679	406.0382862072	377.3511524182	356.3289763114	377.6308358492	334.703020094	345.9124927502	363.5952523531	463.8879362723	619.2294686617	699.3514982841	679.7312590262	614.5154387137	561.9495614351
pom1-tdTomato_tea4-GFP_01 50.tif	1	2	118.1524439019	291	2	504.7889349983	13.1452502024	694.5542562362	201.5250263772	82	223	74.1115573519	77.2176161084	57.0908257438	67.5505832308	53.7551934196	38.8245700472	24.7809706006	11.8306328728	19.337773986	14.0975803011	25.0713148389	16.5444797152	22.6690829867	7.9399570101	11.3777011507	19.2991183871	18.6471713656	-1.1044358935	0.2834120069	16.381515848	38.5117852165	23.8412428174	9.5024061475	19.1814019157	49.9178114209	26.7971856071	15.4130913688	25.8052117302	30.6992445264	31.9736585889	9.4461317334	21.5323438916	27.215306945	30.5322319938	27.1695000603	20.7955986931	26.7004957471	33.4075778597
pom1-tdTomato_tea4-GFP_01 50.tif	1	3	118.1524439019	291	1	631.1683177967	21.068004172	869.362175693	105.1062397149	209	68	104.0063648205	129.3677946708	208.8177661877	231.2093677502	277.4374561291	317.0908374768	316.6702849051	358.2377490979	375.1545378348	384.6050993583	321.1879037203	281.5607267997	222.1605192801	137.8427702567	105.0931161226	121.0758635184	102.2903003674	91.23272387	110.2055632255	113.287431715	179.0687630953	292.7033049247	403.8484261812	384.6855030041	296.4891122163	220.2590707124	179.8952604911	176.0411955497	195.8255176525	198.8796761812	200.4545052828	186.6928272229	145.897579827	142.0202808361	138.3493620536	151.4659595471	243.8989226005	354.2941455822
pom1-tdTomato_tea4-GFP_01 50.tif	1	3	118.1524439019	291	2	504.7889349983	13.1452502024	694.5542562362	201.5250263772	209	68	75.7352349235	76.9719496045	57.9068454379	40.8284356071	51.0897881462	36.1120659782	43.7270765577	68.3247734978	72.4653984978	80.7254896436	65.2297214144	49.0390679313	51.1166436149	59.0172173454	37.1907606397	36.7931165967	28.95163507	39.4629164014	46.1563775017	34.1535495394	22.8594109489	26.1407321566	17.824488667	25.7653456006	23.3720960889	37.375656473	39.0866550082	33.7091932569	56.5363620394	63.2029269808	40.7256930941	25.2480828239	19.5206760043	42.5177259717	34.6833957308	29.2288974398	49.8540500277	81.0380506787
pom1-tdTomato_tea4-GFP_01 51.tif	1	0	121.5647975361	306	1	550.8940218412	23.4266866792	838.8271846944	99.2770460269	242	77	336.1282966809	318.5762336927	286.8027351575	281.234965789	264.6203824557	294.4009203789	288.0171720065	251.4553637382	241.1508186536	218.7492683606	227.2300829765	228.9023241875	270.0234586276	416.183777638	510.6686409192	604.6234952486	683.3972379244	680.1190803723	571.4605517265	502.5566820976	438.2503466484	443.1961474296	439.5931200859	478.6514696953	488.2471728203	410.0381681002	382.4361783541	320.8348396497	323.246664194	320.4534106132	322.0549324231	314.4324145195	248.2917895195	181.5293383476	155.6698819674	154.8935758151	165.8422249036	144.0522468763
pom1-tdTomato_tea4-GFP_01 51.tif	1	0	121.5647975361	306	2	487.3011466205	17.7331428938	791.4721009172	79.9049891177	242	77	70.8643807233	64.4197192649	63.9413867454	84.1683561465	82.9236051699	79.1780200462	60.3094694277	91.9036263287	49.9120695254	84.454916205	76.3276273867	83.7787890892	79.5183724225	76.0814217389	117.6797290306	195.8851733665	205.0933032493	210.4661670189	153.8933113873	136.6979378522	108.0302539329	100.3692635358	98.6807055931	86.5042936465	68.1569018821	72.6061409772	64.8946948509	70.0501310488	35.7484342715	43.6002307396	40.8914192975	45.7784839134	37.2663989524	43.5413216412	69.7060148379	68.3862313092	51.0663765729	55.0297249616
pom1-tdTomato_tea4-GFP_01 51.tif	1	1	121.5647975361	304	1	550.8940218412	23.4266866792	838.8271846944	99.2770460269	64	227	426.5486661471	427.7290657239	481.9739387708	441.0018318372	370.2851366875	311.5574348645	265.0440681653	269.4328824557	228.2054044283	297.8784187513	313.0845141289	360.5394498385	418.9118863619	474.0013435559	584.7193814791	596.4459439791	626.2836311536	603.4832161145	543.6688647148	490.8872078138	487.8479825533	426.5183520195	424.1350308932	445.5339770195	498.9520068046	540.5528775729	551.6144620455	653.6451627291	757.3018196302	879.7610888359	1006.0805875338	1020.0717577812	953.6649381197	838.9050097343	736.5703743177	672.2685758151	668.9292203463	654.816223927
pom1-tdTomato_tea4-GFP_01 51.tif	1	1	121.5647975361	304	2	487.3011466205	17.7331428938	791.4721009172	79.9049891177	64	227	102.9007983665	100.7559009056	114.2949634056	102.5446785748	149.0506803652	176.4642952741	157.5988574485	168.4937955996	213.0515145123	246.5191251894	260.5167448183	315.1914884707	328.2878019472	304.0318205019	259.369365261	228.0356046816	188.16780683	219.545126166	188.611918972	140.794353054	136.5640877545	147.488892442	154.5290128847	174.1990975202	173.8840950787	184.9446012636	221.712301459	263.318970567	274.634196804	250.2034106712	195.2822884381	193.4013069928	185.6980599225	182.3135384381	193.690064317	179.953349636	144.3605151634	131.9624031842
pom1-tdTomato_tea4-GFP_01 51.tif	1	2	121.5647975361	304	1	550.8940218412	23.4266866792	838.8271846944	99.2770460269	105	245	54.6391812838	40.7733569023	7.7269294934	12.9854540703	2.9566251315	1.6322639661	-21.1134025378	-2.8088777982	9.0335294283	33.3352872408	25.9973152356	43.2176114596	41.7581794934	24.2922981458	22.1986702161	41.4551195976	23.1644294934	11.5540779309	17.0783495781	29.9606941419	38.8194994804	25.0187792656	42.7078458346	81.1874600924	132.9676724947	148.1837572929	131.2614347018	149.9893196302	128.8175056653	162.7340909518	116.5573534843	137.9496060885	165.6179207044	204.4214892265	213.88767575	228.9300138033	214.2270108736	237.3445849296
pom1-tdTomato_tea4-GFP_01 51.tif	1	2	121.5647975361	304	2	487.3011466205	17.7331428938	791.4721009172	79.9049891177	105	245	70.6075651308	48.7264209251	19.7367969017	22.4538073997	6.9490975202	-0.0693452696	-5.0021557351	-6.3289989968	-3.1237886289	8.8460498314	13.5471810162	7.5215564231	-16.7298372129	-7.7803234597	18.9545906842	7.1792000592	-17.2678722878	-12.8333223203	6.086355414	5.1957202415	-3.3953035215	4.1597908795	34.5977791608	48.163086778	46.647868679	81.289653347	43.8247485618	59.8384000918	11.5463468691	14.7407336692	10.4019580345	18.0317492942	0.8631701927	25.9753935	23.5108650983	48.3467517356	36.6561999778	40.3537097435
pom1-tdTomato_tea4-GFP_01 51.tif	1	3	121.5647975361	306	1	550.8940218412	23.4266866792	838.8271846944	99.2770460269	199	58	81.9828092135	52.658387013	48.384949513	41.4579679049	103.6071785169	129.7970385429	226.5686042981	226.680278289	235.5466316419	187.6551724947	209.5788785494	180.9613248385	185.7254849947	107.7399706718	115.9018562513	74.017782358	87.8277188815	73.8377489921	97.8049120781	105.993164845	175.5804858085	190.3410245455	190.5959480481	206.1273201184	231.9985562838	242.3503832695	305.2629809257	353.6806241549	342.8090014335	337.4032804049	347.1759447929	339.769328582	354.3407600598	369.2251594739	465.9489957369	544.3366503593	541.8359789726	642.5272021171
pom1-tdTomato_tea4-GFP_01 51.tif	1	3	121.5647975361	306	2	487.3011466205	17.7331428938	791.4721009172	79.9049891177	199	58	104.9905200462	93.7756559511	69.6409717064	41.7141732037	77.4304411074	66.7911385358	49.053538845	50.2006742617	77.5987964134	120.8694568138	131.2238167584	143.1599332949	156.7981372337	136.279521511	120.4310107689	107.9241341412	107.0956225853	79.132630235	93.0213631452	76.8512378196	94.5743213157	78.5895801048	76.6079720319	67.7312020123	92.5631518821	84.5178637962	61.6522632103	53.5368660748	50.9077970644	66.4914762636	99.8210457623	142.5355029564	186.421306179	187.6303515892	181.7253629824	233.376791205	276.240438666	290.3817960879
pom1-tdTomato_tea4-GFP_01 52.tif	1	0	147.434731322	360	1	575.161212725	16.3904160762	809.5112842998	75.2656448317	296	115	149.5564793323	160.7822076851	196.5741184924	201.1492120797	210.6539728218	210.5422174508	211.0263483101	173.2047744169	217.3209039742	177.5721450224	156.3920913114	125.140748538	141.6545017932	159.3781142606	156.4825047229	154.8103652372	175.7296971057	146.0432753935	123.1168634468	143.7321995471	146.893108564	161.9435236031	106.2781183297	151.7048354521	154.2472141955	135.4742649768	134.3669651721	121.0754205758	161.479819176	162.4533909534	147.7790135119	153.8593357776	140.4541640653	119.0257786487	109.3439142281	93.2446100289	52.3605768258	44.9461684599
pom1-tdTomato_tea4-GFP_01 52.tif	1	0	147.434731322	360	2	493.8047865936	14.4895526311	890.1086443125	102.3987085792	296	115	87.0784531525	120.3263169221	98.338401883	107.437217801	136.2873764924	152.0051702749	157.3414129507	195.5390854768	210.5330429963	197.5781886669	196.4784775666	202.4663519156	169.6186956656	182.9220607372	181.0475693635	159.1557236603	185.9595973583	176.4657822541	195.0682399364	208.2860947541	194.9332505158	186.5428900015	215.5457179637	199.1646144481	164.4144516877	157.3160223257	150.645449409	129.1821111929	149.9638901643	148.73763284	99.8296942007	100.9919663361	116.2020289989	110.050905952	108.6478908153	142.1129787059	106.673566271	104.8884914012
pom1-tdTomato_tea4-GFP_01 52.tif	1	1	147.434731322	360	1	575.161212725	16.3904160762	809.5112842998	75.2656448317	63	244	168.753256676	202.2721368843	145.6546848987	168.7176528349	167.2043064807	167.4573378935	172.1396702502	139.3009454781	156.6797500028	155.9978448922	174.9741835966	150.8775445992	156.1366388375	152.7586684599	196.3632420276	233.0284235054	219.9511529976	177.7786676461	156.8801487659	153.0216689481	134.5218113635	110.8942071968	119.053244469	156.5551772489	197.0033787463	226.8071914091	291.0150568062	369.9359755888	357.1209324573	397.7235935901	362.6918959989	336.1112278674	478.7829197619	564.964580732	641.3498549833	750.1783461942	931.8434666369	1054.4974379911
pom1-tdTomato_tea4-GFP_01 52.tif	1	1	147.434731322	360	2	493.8047865936	14.4895526311	890.1086443125	102.3987085792	63	244	163.5764593374	148.802085965	150.3717067333	155.6290919872	192.6812770458	183.3557969025	205.9041570913	206.9837876252	206.8374049754	255.2072780223	226.0935288361	241.6755804312	248.520429064	270.0842311473	260.3076808544	260.6453476838	268.3856227489	257.5076116812	248.2385076773	241.8819402945	255.2121404898	246.112612495	205.0414251577	218.3460109325	223.5608546825	213.8094101838	256.228233426	228.3975449494	246.9132513296	248.3383815379	275.2873561473	310.5387192658	374.4511541616	469.7751491161	544.7995428335	564.05206562	558.5741400015	543.0537135692
pom1-tdTomato_tea4-GFP_01 52.tif	1	2	147.434731322	360	1	575.161212725	16.3904160762	809.5112842998	75.2656448317	110	287	380.2481093778	325.7278253609	353.3239150419	284.4386204455	314.4429539416	284.5039484078	215.4653945341	195.1264663114	198.1154596383	235.343893883	274.4648045276	296.1988540067	284.948162275	243.8645034208	195.2033909534	229.1595270211	153.7668675159	140.3623061552	139.8423476591	160.2643243843	189.3370172554	207.0876072619	244.8378310575	289.1150527372	190.6818048531	159.5877089872	150.739584801	166.3313206409	201.4288751656	244.6997695341	243.0697036161	204.7335830106	178.6722833687	183.8364272489	198.429017581	220.7994195992	228.5779433622	235.9429132515
pom1-tdTomato_tea4-GFP_01 52.tif	1	2	147.434731322	360	2	493.8047865936	14.4895526311	890.1086443125	102.3987085792	110	287	56.3026149364	62.3041815054	49.3984197866	57.7835617951	43.7925441356	34.8094508739	36.6005682241	23.3452988557	18.0221380484	38.9937973908	57.8228074006	19.6947658153	25.1011582307	24.1707993439	53.3906886669	77.8350042593	47.7218552521	55.6883774689	68.7663803986	77.6573105744	147.9150620393	133.6217474234	156.9887314728	154.83331562	82.6629664989	71.1668930939	87.0597560497	75.1912868114	29.9412562938	15.7055995555	14.0917486441	-2.9700189341	43.1608302684	44.9604721955	29.6811753205	42.5709865184	31.5142034781	38.6801377228
pom1-tdTomato_tea4-GFP_01 52.tif	1	3	147.434731322	360	1	575.161212725	16.3904160762	809.5112842998	75.2656448317	250	72	523.4959324573	609.1241876656	561.1121637398	548.7219659859	515.3632013375	575.0003066435	582.2866225614	403.5206923856	311.7250787789	269.4082452828	252.6591608101	312.1870335315	313.8754490588	235.5460830106	154.8818984403	193.6180027698	187.0925307646	189.6279921903	140.1568211291	116.8863743518	123.0592869494	87.9134536161	88.5935887073	57.7279067411	66.8932102893	128.9785170927	145.1784072294	209.2607843453	295.8650527372	331.1027032906	355.3048924182	354.8058689807	299.7926243518	323.5991632515	364.8782973661	326.5973321968	370.7414972359	288.3455011422
pom1-tdTomato_tea4-GFP_01 52.tif	1	3	147.434731322	360	2	493.8047865936	14.4895526311	890.1086443125	102.3987085792	250	72	93.3256048452	58.8200811636	116.8329087189	120.5897039663	106.8615748973	113.8204778921	126.2718532176	81.0748520783	63.1805141063	65.2090683869	50.0796942007	58.8193894318	76.944857368	84.21810159	89.2034531525	48.7809067658	66.4077581656	60.1074651968	81.6613795848	92.1332118602	96.0487290314	105.6743800731	74.8235093049	60.0122706981	70.8618597281	69.9937363557	75.3136826447	141.9048284781	142.8147609325	145.0471828075	136.2503688426	86.9638901643	78.6613592398	87.7457708609	77.0562160106	113.1498642853	156.5756251903	153.6084214143
pom1-tdTomato_tea4-GFP_01 53.tif	1	0	114.9826073804	300	1	610.9227693615	20.2110831995	831.7963863932	92.1576475088	247	97	223.750061856	277.625061856	211.6513273182	184.4166674875	162.3893847727	119.0666715565	167.7681689523	134.105917162	138.6583667063	87.6932788156	104.4788623117	83.7094124419	97.4367073638	79.7377124094	93.5934863352	99.3166715565	112.0751147531	125.2015185617	159.9308886789	141.6586108469	148.4201668365	208.3533943755	209.061381843	187.2720548573	214.8329069081	202.0073250396	193.5318815175	131.7744759185	109.8588875396	88.0932625396	90.1926684641	83.8971972727	57.3164070708	64.0040087961	62.5973925852	48.7910367909	56.1693937245	52.3253995839
pom1-tdTomato_tea4-GFP_01 53.tif	1	0	114.9826073804	300	2	488.8352691914	15.4068596846	655.0484261882	48.9210698948	247	97	25.239112319	39.7913380677	64.8253244772	42.5620696758	34.630510431	65.6932545716	48.0005462383	51.5687428528	39.5295989726	35.9986439759	41.7583994284	49.5103322083	66.38795672	58.2241790508	56.2465484355	79.3832773581	80.6525644674	68.4754811341	79.8316416159	64.4093393698	55.8100555156	81.4964161927	95.9517181133	105.1318532044	92.9691334778	119.4642506653	127.6259124492	127.5074432109	129.0028655742	129.007463556	120.3901743307	209.1850758607	300.3665537252	395.8236867005	402.5750294739	288.9135711406	166.2024505351	127.9627858216
pom1-tdTomato_tea4-GFP_01 53.tif	1	1	114.9826073804	300	1	610.9227693615	20.2110831995	831.7963863932	92.1576475088	53	202	293.8142708404	334.8522347076	317.1526294016	388.740316576	386.2531136138	403.1082161529	329.0187386138	306.201620287	337.3807381255	393.7047127349	411.4608569406	438.0820727609	407.3640144927	362.8850919667	252.6691088938	241.6521207753	232.3302213612	230.779358731	208.5868538482	218.9154060943	231.2693286203	185.8519295318	169.1999723378	191.6052864654	221.5022591216	289.3485725982	348.3198453846	358.8335579497	383.3671476307	393.3917244537	434.355550951	498.0654711984	512.6839200917	524.2187915109	495.3704435292	498.3994555734	628.3143318755	716.6248380604
pom1-tdTomato_tea4-GFP_01 53.tif	1	1	114.9826073804	300	2	488.8352691914	15.4068596846	655.0484261882	48.9210698948	53	202	54.3988108053	51.4995595032	88.2050953919	81.7986215963	102.7379119609	152.3555470521	145.3854135885	144.416053237	171.5195281719	189.2417978659	171.9459808086	126.9721242005	113.3808156068	122.330502293	153.1259327943	174.4080169414	205.8647023255	211.7405975078	174.0718963359	174.6052011862	106.6327280417	85.6891448711	108.2360605612	120.9812184388	129.5120208476	144.6588103984	115.9225433086	111.1309987122	160.5951507305	189.7706064596	268.16723325	386.6010101055	495.1458506002	526.3851287578	509.4925506328	550.8807138815	551.8990447734	446.4468556458
pom1-tdTomato_tea4-GFP_01 53.tif	1	2	114.9826073804	302	1	610.9227693615	20.2110831995	831.7963863932	92.1576475088	115	265	303.7958789133	231.848491218	252.4880989654	241.3915820383	175.3390511138	173.5195727609	158.8543302479	101.2721769276	83.8126432362	57.8227954172	52.6141772531	44.7323209706	53.3929044667	85.5644742909	75.4004931711	55.3524585031	22.8112394276	29.9634407622	25.6320198638	42.1272794667	21.4390877349	44.4706429107	66.403972175	75.4282845122	54.662191576	58.6809497141	67.4681811594	84.1123258534	124.2143359445	117.3121753	150.477417813	159.5284635487	147.768026537	152.4589445057	126.2108772857	98.5480151438	97.5881355865	97.5834155344
pom1-tdTomato_tea4-GFP_01 53.tif	1	2	114.9826073804	302	2	488.8352691914	15.4068596846	655.0484261882	48.9210698948	115	265	40.970740737	35.5972971334	37.488125584	44.2568633769	62.7565785462	75.7414316549	44.9428069805	56.2093271627	20.2266408021	8.1195037578	28.0549285625	8.9946258281	35.751604181	14.7941355124	6.9237029765	12.2970041647	24.0276153301	36.2960682923	69.5151336406	43.6974354798	41.9650339499	27.4804453268	17.650234959	24.3452626282	22.5196197246	60.2828948711	77.3284474427	63.5764739726	51.7217376445	22.4822153463	15.6891448711	39.9296437318	44.0251942689	63.2339243307	59.3821583802	69.2322356914	55.828956069	39.1972727194
pom1-tdTomato_tea4-GFP_01 53.tif	1	3	114.9826073804	302	1	610.9227693615	20.2110831995	831.7963863932	92.1576475088	186	37	423.2268278065	421.7826953195	501.2272143625	554.3775642974	552.1536466542	494.2527677479	452.6534228586	483.9611214263	562.639893399	618.8031420969	615.6273608469	678.1147062245	857.131307787	949.5979419016	987.4589038156	1032.9704598052	1017.8366707427	1073.348511563	1223.5162361724	1218.7760017974	1289.7882495188	1388.3026131255	1285.3477384511	1333.8586027089	1422.9196378651	1599.4162605865	1747.0994474354	1921.7596850656	2239.856690274	2373.0056160552	2509.0205086333	2593.1033536854	2447.9090991281	2199.7023120188	1920.7132576568	1639.9458422922	1592.5440682037	1689.8456225656
pom1-tdTomato_tea4-GFP_01 53.tif	1	3	114.9826073804	302	2	488.8352691914	15.4068596846	655.0484261882	48.9210698948	186	37	63.4248829896	76.8621185039	65.3516814922	97.7240976706	97.4658172344	98.7112802877	102.2091440573	120.1596852357	155.6077646627	204.7113006328	241.296932957	303.0891489401	368.5740325664	466.0383880351	437.293392918	333.6430429831	285.3026295716	295.8699513489	353.6261972799	323.0548878724	319.7163258607	334.0874196107	307.4704152161	420.42701922	627.9482391094	773.7292653138	963.5313486471	1120.8244394674	1144.6795826966	1127.793026707	1361.8844980612	1803.6141530091	2106.1524423971	1902.4533457174	1437.6454843893	1030.499651056	894.9095224752	878.8525563294
pom1-tdTomato_tea4-GFP_01 54.tif	1	0	122.4826518328	301	1	550.4490929595	20.4782029922	896.8218979666	159.8161126015	237	83	54.2050615002	75.1682166109	63.3040198335	74.4949581473	104.0237870861	136.0438473075	135.5805701265	89.6061845471	69.6966793387	64.2086625744	59.9904415458	74.64248012	95.1525712658	93.429202939	71.3085567801	64.6130001395	47.6668738374	48.0671423921	68.5296871512	71.2876013765	73.0519446382	106.1044145275	116.6536495536	139.8550655692	163.5285478283	186.578820452	165.0666744559	173.7671749442	234.3849727958	322.3188920666	387.3836300223	456.7507361421	497.2934810965	534.4222042411	523.5199418713	621.4124386161	644.3114050874	734.4229366629
pom1-tdTomato_tea4-GFP_01 54.tif	1	0	122.4826518328	301	2	476.9308267648	12.8159003769	641.0684335178	73.9407327078	237	83	13.5004171317	26.3189901297	27.5319519624	29.48998012	18.4666341727	18.4137370373	-2.9561461821	16.9371847098	21.0634155855	10.1834005301	-3.1859333729	11.2964071219	19.429239967	33.7741598075	19.9231974865	23.2740784273	25.988993385	31.7279256766	25.081410784	36.0632528251	41.883524635	46.6187337821	48.9052531506	47.755238909	41.6792094494	35.6672160412	52.1312256441	51.2713013277	41.8898316011	45.8385010347	57.4314677502	73.0316874767	77.4204305594	81.3948161389	96.0287272717	119.7770996675	97.6658529227	90.4142863537
pom1-tdTomato_tea4-GFP_01 54.tif	1	1	122.4826518328	303	1	550.4490929595	20.4782029922	896.8218979666	159.8161126015	64	219	70.1259192476	89.3914221773	91.7083777437	109.222965146	108.9191524833	115.6380652437	150.7747839937	149.0982499767	140.0646806408	199.0906612723	203.8106523205	219.5388017346	187.1220333426	171.1021155366	143.4291825939	182.0186194429	195.9877763439	271.316694801	294.7757402111	368.7025590588	378.9774410575	378.8419633557	383.5613847424	417.8157996187	420.4617957124	412.4722530692	471.4297319103	471.5768876721	513.6824174572	572.8892452567	645.3477820406	646.1741980562	690.4234656343	735.4294063895	765.9283891369	862.8306515067	1005.7361283947	1135.2949255952
pom1-tdTomato_tea4-GFP_01 54.tif	1	1	122.4826518328	303	2	476.9308267648	12.8159003769	641.0684335178	73.9407327078	64	219	28.792134661	23.4773051525	17.6261800711	19.9120585705	31.3440348889	28.0316773042	29.5296021089	25.4464823986	12.7736613537	48.5952250744	51.9373576428	39.2974243745	30.300740618	47.4347534761	52.2145488049	35.507385312	55.9493103609	52.9443665132	81.3888753836	78.8552246675	71.946024635	59.6381836519	76.6822713797	101.2454631115	82.4455160086	56.3578288342	62.776509661	88.2641805594	68.0080566988	99.8301799084	117.5580038016	125.724934954	158.5240682547	195.9423828706	196.665568092	303.5657552665	480.1299235607	658.0393066988
pom1-tdTomato_tea4-GFP_01 54.tif	1	2	122.4826518328	303	1	550.4490929595	20.4782029922	896.8218979666	159.8161126015	54	201	76.4975419689	81.2288855562	57.2796464611	79.6169063895	75.3594601004	80.7179806083	91.0449866304	62.9857011486	56.912418271	71.0247433036	101.8847490002	118.5801225353	143.425683245	143.8425126721	129.7763505627	181.0048865327	155.5934688895	140.8842607189	157.8993364025	164.9957312593	184.5114172945	180.6904740978	186.7904089937	190.3774451265	154.656151995	148.6925899833	209.7969804455	215.1817257254	248.1930579195	210.3032874116	212.3504268973	252.5733272879	282.1566809663	305.5342037528	301.4738399833	392.5130042085	447.8490841239	500.8521765718
pom1-tdTomato_tea4-GFP_01 54.tif	1	2	122.4826518328	303	2	476.9308267648	12.8159003769	641.0684335178	73.9407327078	54	201	26.0182597424	23.7031352307	40.849161842	33.8404134696	32.3637492443	9.9581095959	30.2050273205	33.975942034	16.4646708752	22.4217936779	22.3852132743	33.8816427176	53.6739909435	53.5396220471	30.1119487072	49.9154765392	60.0858154878	51.20579026	40.7557475353	29.3669739351	35.3766683524	23.1826070731	15.9454753185	6.3386332775	12.1776835705	43.6537272717	56.1587728446	59.746032773	63.5188802665	80.4912313407	70.9881897554	89.747406064	85.7746379162	90.5627136812	112.9807231213	88.0611979748	102.1365255301	112.8095907157
pom1-tdTomato_tea4-GFP_01 54.tif	1	3	122.4826518328	303	1	550.4490929595	20.4782029922	896.8218979666	159.8161126015	248	101	85.5476925223	73.2933386812	107.9156734794	115.5425655692	130.0530025809	135.0882809012	164.5856563895	206.8484534273	166.9318477958	209.3517493257	186.8902218192	162.578433896	152.9675330171	237.4807369559	204.602237607	228.5722896903	212.5634599377	175.0320675223	166.7320797294	176.3995805432	119.8934159924	94.8003984142	61.98429734	65.4688757906	88.3774654715	69.4883460054	58.1014238049	54.834272926	86.4855587333	76.0558508882	67.5787390718	55.3103471447	55.7514482189	59.8844031343	79.2735022554	96.5830522228	103.9856604585	124.4227942476
pom1-tdTomato_tea4-GFP_01 54.tif	1	3	122.4826518328	303	2	476.9308267648	12.8159003769	641.0684335178	73.9407327078	248	101	40.3094381278	38.1265666271	27.8602600679	46.6162618583	19.637237607	32.5364583915	11.5981649344	41.1123657808	28.6280212984	28.0877991304	29.7928569103	29.1709391857	53.5735881115	25.2846171642	17.0461121187	14.0810649182	-11.0079345122	26.8954061454	15.0575155204	22.5717367118	5.83469651	14.1024373954	12.791554827	14.7319845145	-13.4393920317	-8.2652383859	-12.5844013904	6.423594215	-11.0346984282	-7.1387938872	0.0332642183	14.1416524833	26.6528931245	10.0043437267	7.1866760835	5.4008077567	23.4376933361	9.7710978771
pom1-tdTomato_tea4-GFP_01 55.tif	1	0	147.6651617681	359	1	584.195479126	22.2295555693	898.3176418156	174.5191286657	292	109	91.4203452555	68.0421714274	81.7024700928	65.9173748779	78.7729046631	93.3726564535	87.1787070719	144.7350018311	142.6964683024	201.2187257894	134.1993369548	67.2561199951	52.6344565837	60.3456992594	51.0161907959	76.571692098	139.8278363037	146.7273927816	116.0341758219	133.5734621175	110.236914266	89.4146893311	66.6740887451	70.5375124105	64.0474001058	99.487321167	63.3296063232	42.4800986735	44.7741864014	88.1097576904	63.4721844482	75.3516603597	74.9281781006	84.6492474365	119.6005210368	122.0562298584	114.5186728923	94.5503297933
pom1-tdTomato_tea4-GFP_01 55.tif	1	0	147.6651617681	359	2	493.0185762024	15.7416304146	641.3085514746	63.9771320886	292	109	10.9669991557	20.667113088	-6.1070364889	-9.2310599264	3.1569100444	4.4751982117	-9.2148449198	14.4679553731	12.9004911804	10.6149076843	14.2908516947	-8.0409252421	-10.1409618632	-10.8386242167	-0.9669302877	-10.2829601542	11.2792550151	19.5009143575	14.7530302429	-0.7770906067	-19.9465038554	-6.3591422017	18.0087268575	4.987252655	15.2784513855	18.7132048035	-9.6587230937	-21.7935700989	16.2469063822	22.5109851583	1.3088672384	7.4438566589	24.2166736348	1.047219696	17.4893685404	11.4072559102	27.2690926615	19.0642078145
pom1-tdTomato_tea4-GFP_01 55.tif	1	1	147.6651617681	361	1	584.195479126	22.2295555693	898.3176418156	174.5191286657	67	251	110.2480023193	128.0958620199	128.9130006917	159.4677085368	97.6531740316	108.5688031006	90.0008506266	66.1139894613	82.3973350016	116.846289266	109.6153525798	127.7112591553	159.5082765706	214.5289267985	309.3632977295	277.0867270915	295.970516154	384.4062461344	384.6313031006	492.0753338623	370.5043906657	378.6364097087	355.4637412516	349.5472170003	348.3768068441	417.7318076579	524.2021445719	535.3590863037	583.5565146891	675.8094036865	687.676794637	725.2464154053	691.0651816813	633.9980430094	677.5390179443	733.2084922282	667.3927370199	739.7422650146
pom1-tdTomato_tea4-GFP_01 55.tif	1	1	147.6651617681	361	2	493.0185762024	15.7416304146	641.3085514746	63.9771320886	67	251	21.4708443705	7.7783496602	12.0207914734	10.3310942078	12.6947721863	19.1779163106	17.3429350281	7.1927478536	26.2601001485	8.4569995626	4.1863493347	41.9070829773	30.1995329285	25.7418709819	35.4282621765	47.6431873067	67.4301135763	116.4299915059	128.5912667338	101.9290352885	69.5509224955	54.8747750346	56.4609973653	50.9920337423	52.2176908875	32.7798450216	52.4260445658	58.1688220723	28.771208547	37.6282133484	43.6395862325	58.0036812846	71.5587553406	69.4443754578	57.337421519	70.6680286153	67.8200061544	78.7787463888
pom1-tdTomato_tea4-GFP_01 55.tif	1	2	147.6651617681	363	1	584.195479126	22.2295555693	898.3176418156	174.5191286657	157	332	329.1140911865	284.4850018311	265.1931317139	234.9549725342	230.64277771	167.2316042074	137.20527771	120.6835288493	97.8240724691	77.3950767008	48.0106162516	42.5644899495	21.0550701904	19.4512086995	31.167029012	-5.7203611247	1.3809165446	-1.5565834554	3.4464683024	2.4532635498	37.2475750732	9.8155275472	4.1842409261	5.8953615316	13.0654054769	19.5052044678	34.9356040446	23.7456422933	1.6418214925	13.9840863037	25.2508099365	48.2517051188	19.2989666748	2.6025148519	19.1319541423	44.2055828857	83.5145428467	73.8109702555
pom1-tdTomato_tea4-GFP_01 55.tif	1	2	147.6651617681	363	2	493.0185762024	15.7416304146	641.3085514746	63.9771320886	157	332	90.6726469421	93.6893502299	97.2504871114	77.447183075	37.9451689148	27.4199105326	27.7898547872	-9.5280366516	-9.2755240377	8.6593717957	8.104033254	17.9172656759	29.7425830587	26.2895699565	-10.3842073059	-1.606131134	22.7380766296	29.4549243673	10.9654631042	16.3061410014	18.3724353536	9.3006580098	16.3900846863	5.0126636251	-3.5406811015	9.790353241	8.0147591654	-3.5323599752	16.1081632996	-3.0194612122	7.26066981	30.2016182963	34.963601532	14.9741707865	46.1367989604	37.0818774923	28.705789032	35.8521920268
pom1-tdTomato_tea4-GFP_01 55.tif	1	3	147.6651617681	359	1	584.195479126	22.2295555693	898.3176418156	174.5191286657	206	30	437.6016400146	482.1817588298	575.3867148844	632.6321982829	745.2472292074	813.2445436605	831.169755249	799.0775107829	823.3847210693	818.0480918376	864.4087689209	922.2414512126	1112.0926475016	1364.8211224365	1489.1204795329	1604.3085898844	1763.3891969808	1951.009192098	2085.1055462647	2006.5035768636	1859.6534385173	1802.0461387126	1693.5018678792	1570.0572878011	1506.0349082438	1480.8593711344	1619.7753053792	1839.4730999756	1884.9545859782	1752.5657513428	1672.3378053792	1724.8898887126	1750.1346803792	1797.8816693115	1919.5655072022	2007.8040325928	2049.8219362386	2026.6016400147
pom1-tdTomato_tea4-GFP_01 55.tif	1	3	147.6651617681	359	2	493.0185762024	15.7416304146	641.3085514746	63.9771320886	206	30	104.8625273132	147.2903227234	144.7569975281	129.2674752299	125.7974638367	130.2804350281	125.1372058614	109.0331816101	128.8712960307	172.642495575	193.8047473653	241.3841134135	363.0341988627	686.4413033549	1075.5750110372	1305.1759631856	1332.2783801778	1451.7764270528	1484.6646513367	1486.2774849955	1492.4005725606	1662.5590198263	1829.7322375997	1734.9577828471	1415.8438505554	1337.5581653341	1503.2269478862	1555.743305308	1370.4022408549	1092.4029732768	1006.9360950216	1277.7614937846	1794.6787301127	2437.5462838237	2812.5501900737	2677.8778267924	2642.1671741231	2878.9448840841
pom1-tdTomato_tea4-GFP_01 57.tif	1	0	148.0607983229	366	1	631.1397105173	20.8919148442	915.1974724118	167.5268937561	286	105	31.9519235973	61.5741973603	73.4092803681	37.9152618135	12.1167185192	26.0916127249	64.4957875296	74.4382924124	140.3956695283	139.2761220023	122.1243072236	109.4659413382	111.1789947236	126.8337188447	81.6989532197	87.4101145153	61.9468780244	65.6803578421	72.2705881481	72.8366078421	112.8117665335	80.7527251924	90.4515980765	92.9796335583	133.8044219697	145.0017486299	169.8141469046	211.1169626598	192.5561309541	149.5521433239	147.3675526663	145.6294341767	122.9596750622	110.4937326793	96.6845489228	95.4423410778	78.5339955374	47.9666127249
pom1-tdTomato_tea4-GFP_01 57.tif	1	0	148.0607983229	366	2	503.0642863105	13.8141135481	639.8859952577	102.0527778234	286	105	41.7717427422	36.4461710463	45.7941324721	9.2114603529	15.5460347344	26.9027750502	31.757582586	18.4213602553	17.9584187676	30.0822794447	32.8986856947	11.0923197279	15.3022298028	18.5130452325	18.2116841485	14.2063435723	18.9848469903	30.9962198744	24.3748412937	28.9826497247	20.2059163262	22.2783040215	6.8684732924	23.1242105971	15.4664245456	14.094293198	37.3055867364	51.2478271335	36.8052001804	26.0232991387	53.8729492038	74.398014308	99.6991414239	148.8487589369	133.0814452976	99.0710286309	48.685896795	26.9901265313
pom1-tdTomato_tea4-GFP_01 57.tif	1	1	148.0607983229	367	1	631.1397105173	20.8919148442	915.1974724118	167.5268937561	80	261	30.8135772431	62.970946221	71.825234958	126.9409779593	162.4895009085	149.4647409801	201.9983916963	184.6932769502	121.8511748994	76.8907053356	74.9355661754	104.3256825491	121.6664214814	116.7951853161	152.1115915661	168.6703277314	117.3673695609	127.3400258109	140.0878488903	156.4956044241	143.8678781872	167.0444732392	182.7500599905	166.6135446911	126.0277292614	143.7626739228	144.2655629202	181.8007191702	171.2077626273	200.8601063773	218.7175892874	229.5789784476	243.9303781872	289.4999786103	260.159992445	268.6149078096	277.1802357718	250.5466908499
pom1-tdTomato_tea4-GFP_01 57.tif	1	1	148.0607983229	367	2	503.0642863105	13.8141135481	639.8859952577	102.0527778234	80	261	41.8960103204	37.2276651869	46.472233058	49.9111368666	27.885522446	60.959741196	79.5860229343	53.1741170098	22.0728393405	25.1915527195	37.8211303562	20.5746093601	43.8595214695	78.8481689304	17.3465514987	2.8127380222	-0.9630798489	27.445296209	9.9023376316	21.3784525404	15.0305114597	16.3004394382	40.0505615085	40.6333251804	67.5188435723	63.9935750176	29.9949076185	31.0906819512	36.7671142429	17.541752101	11.8806701511	11.513269028	17.456028224	30.3613932142	34.4184610853	43.7439005385	26.2078592787	27.2269632826
pom1-tdTomato_tea4-GFP_01 57.tif	1	2	148.0607983229	364	1	631.1397105173	20.8919148442	915.1974724118	167.5268937561	99	283	30.3827097301	54.0297027314	91.1188344046	22.4601429984	12.8813262666	-3.8795583363	-4.7534597035	9.051410902	48.9557484671	49.7352487926	21.704527764	-0.048198473	5.6741119111	-10.4663503285	-10.3077606475	3.5082793916	-2.8793955759	0.1442657197	-1.4387217477	-7.7529917673	20.631082126	28.4031971976	21.513141859	65.5476267223	80.0096628551	53.9914743786	65.9456166312	50.3817942028	44.3849476859	43.2917470023	27.9731841767	51.4689320609	69.1172474905	91.3534128551	114.6707956676	167.5071197236	196.2395009085	209.54866432
pom1-tdTomato_tea4-GFP_01 57.tif	1	2	148.0607983229	364	2	503.0642863105	13.8141135481	639.8859952577	102.0527778234	99	283	23.7364542494	21.4100178887	5.7921895196	14.7100463718	22.2930338392	19.659733058	24.4921610365	11.592360418	15.2261291355	16.268528224	1.5209798028	7.4278604994	-0.9471700182	13.6676879734	-8.0725260566	-20.0376241197	3.1507303724	3.2203613132	0.2568806817	-7.1951456855	2.0552713881	2.3098185072	1.8639261732	10.650954168	21.9606770684	19.245863836	25.8770589043	-4.9248108059	-15.356492121	-9.8768778632	6.6563354343	31.6061238458	14.0588012546	25.1127359877	31.849206528	34.0595133314	13.1017903497	12.5071756849
pom1-tdTomato_tea4-GFP_01 57.tif	1	3	148.0607983229	364	1	631.1397105173	20.8919148442	915.1974724118	167.5268937561	263	80	27.5737090791	53.9136952445	95.9514353161	92.4352406546	70.2222686494	69.9081003551	65.406493096	22.7982574189	33.5188384736	16.3315215791	65.3741037731	76.680703708	80.1468902314	97.5913278942	55.9076120739	78.9122507458	103.4274891898	97.629129001	80.3250111624	76.4189239228	43.4321075166	42.7263580049	48.5930368786	22.0323475882	28.3766265596	52.0155629202	65.3153269176	62.9524729137	88.4164825166	57.0941151663	54.0687652314	30.082640557	63.8221628551	48.36704404	67.2327666963	57.6705108369	67.1840199515	99.8662098929
pom1-tdTomato_tea4-GFP_01 57.tif	1	3	148.0607983229	364	2	503.0642863105	13.8141135481	639.8859952577	102.0527778234	263	80	19.9355712741	28.3584228366	6.0575195163	18.2772969415	24.7754048516	50.308964015	22.0628092299	23.2140034844	16.6349934747	22.53453978	15.2844583998	17.8410481622	12.4143513848	31.8491048028	28.4793538262	30.2948445489	61.4772786309	50.3005411635	46.2904500176	33.6385538588	13.7235351413	17.7708373874	30.7044311374	25.5928792168	-17.8612020006	-0.0790873359	20.695102931	13.2864725599	1.1049031426	5.7562398126	9.716760239	6.435144028	25.514428696	11.404860418	14.1440571954	22.4859659682	15.8752685398	-4.3252726386
pom1-tdTomato_tea4-GFP_01 58.tif	1	0	150.2697574364	364	1	633.8581218428	24.0156831676	895.4364257302	127.8603200135	321	140	418.5517699215	375.4653644853	345.5312010738	322.0835285478	273.4002806637	289.4559447262	240.8216266923	212.7120889319	220.5094725582	214.7019977861	246.4955972327	190.2150593095	249.9020506832	233.9178180986	238.1564655595	181.4416014645	136.7207966142	163.1744098954	100.7047443681	164.7270222001	150.2327798499	113.0451781246	121.9596271806	102.4917723629	135.101961165	169.184765527	117.1839313798	114.4435545895	120.7955646806	78.6637694332	101.157442122	72.636364648	94.9798705074	94.7497883134	86.3460204098	154.4068114254	113.0629800452	145.2913735999
pom1-tdTomato_tea4-GFP_01 58.tif	1	0	150.2697574364	364	2	508.1118107194	19.0157077771	649.5180359206	61.3999925128	321	140	101.0741227116	69.6253312076	78.5320491438	38.2670751855	61.084864899	60.1979426985	37.5906428938	28.3244380599	29.9411677962	31.6611283268	30.906316722	19.3376623437	-5.2451827084	30.0511938379	52.7600561425	37.3547013248	45.5981909082	28.9164180403	49.1776383365	26.0040441796	33.7417659407	50.9274755761	52.2958837793	67.7845108951	54.8178360905	28.7640641178	19.669042552	17.4236507063	46.6018123274	39.2292740787	34.2265274967	32.6347102767	25.3670304264	42.2657934472	52.5016943261	38.3566137597	41.5067602441	17.896164541
pom1-tdTomato_tea4-GFP_01 58.tif	1	1	150.2697574364	364	1	633.8581218428	24.0156831676	895.4364257302	127.8603200135	42	223	498.8522459957	499.802359928	479.2674478186	403.3544432613	331.6040770504	302.6396402014	332.5268065426	317.8920409176	344.370739648	317.2501748694	345.7873452796	393.9779173824	455.1876138342	414.9916909827	390.9659748368	363.0282713863	316.4021117184	317.3614419592	348.6885700517	407.5620034827	430.0710773759	436.6497313473	421.5545165035	419.9077879879	442.796907454	467.0600910478	557.7345295243	582.4935627275	613.8852049801	603.6247476233	642.9174315426	723.9069334957	806.9440021806	917.0280679358	960.3247801754	858.2542235348	881.1758950842	1052.0169595374
pom1-tdTomato_tea4-GFP_01 58.tif	1	1	150.2697574364	364	2	508.1118107194	19.0157077771	649.5180359206	61.3999925128	42	223	113.771957998	122.3046524967	111.4374039616	60.4412491764	54.52861083	100.4232438053	122.4224300032	143.3092301334	170.2311254785	157.6291153873	174.43288736	154.6738134668	126.3804581608	105.5776017155	86.939540192	66.3684138899	69.3195654199	82.7604630436	96.9394384668	120.3769791569	135.6155452376	170.5093033756	270.0268408105	398.3335221256	552.3585872298	709.3115291243	770.6644343977	797.5722306217	856.8055069889	797.0982315983	779.8697973535	826.1514135644	994.8353328352	1284.3408259993	1415.1112931217	1358.2369034733	1272.3414363509	1330.6005102441
pom1-tdTomato_tea4-GFP_01 58.tif	1	2	150.2697574364	359	1	633.8581218428	24.0156831676	895.4364257302	127.8603200135	88	269	13.0404987626	5.9200153642	39.4176756832	32.1256428056	10.8324095699	-0.9139079757	-10.4599691736	5.2911701493	24.1692625973	19.1591714514	51.7596353186	-10.3281535811	24.5995197587	18.9069741858	-9.9144776371	5.3659789059	-8.5102011072	32.6989256832	26.6441974931	17.4690062496	-4.862496029	34.2193521155	35.9356810543	-7.210538835	-12.3655274418	11.7294432613	-33.9480876632	27.0661538733	2.0716266923	26.3147907548	27.1159382158	43.11172679	37.4212971025	33.2300332678	58.425020247	10.7425454749	22.0112018876	47.2542438798
pom1-tdTomato_tea4-GFP_01 58.tif	1	2	150.2697574364	359	2	508.1118107194	19.0157077771	649.5180359206	61.3999925128	88	269	-1.2122644141	-7.5456486101	-2.5867456153	31.1724300032	-7.0636234636	-8.8958276465	-9.1683089291	-12.5248457943	10.8663895573	-14.7081954037	-1.126092946	15.2460485742	23.5732682194	2.3552608138	-1.4651228939	-20.6404768978	-1.2192936296	-8.2872766211	3.2225907291	-17.266931569	-8.208917653	7.7335770573	-4.5408370052	11.5431982324	23.6090653385	23.6295833235	-17.3459517513	-2.5200138444	-18.1913090105	10.2109330143	7.6297460839	8.0524450586	-11.8682397559	-5.8006026302	-17.2027734473	-3.2558638607	-2.2760664974	13.2238521224
pom1-tdTomato_tea4-GFP_01 58.tif	1	3	150.2697574364	360	1	633.8581218428	24.0156831676	895.4364257302	127.8603200135	271	90	31.5020059241	26.3767210934	52.037528385	54.1127033525	32.911348372	27.3144041988	7.7736937496	30.4750487301	36.9304116858	24.5843423499	57.3817259762	51.1849079423	31.7616494788	52.6427936845	71.7257608069	56.9642658525	109.2588011715	94.0103473954	92.9757608069	127.7622801754	99.9043903642	84.7886066728	87.9382648759	43.5424111975	47.5698973629	60.840242415	25.3486449215	46.2030760738	83.8908812496	83.794933984	63.2203897131	75.3820921871	64.2687905921	89.8415851884	159.8919391923	195.6000487301	216.4344603512	314.4288247717
pom1-tdTomato_tea4-GFP_01 58.tif	1	3	150.2697574364	360	2	508.1118107194	19.0157077771	649.5180359206	61.3999925128	271	90	13.3862870182	-16.0564620052	5.8899999902	13.6802425032	4.8777726139	19.5049698795	8.0686600651	19.6875056868	-5.4635258073	9.9407507226	20.7573400781	-2.9840234473	-1.5317325944	-10.2499943132	1.3420873925	29.2201798405	35.2611547754	33.9286962793	14.4445247298	24.0472265527	-13.4453271582	12.9456030175	5.4941157942	4.4620418196	17.9401505436	4.5815995182	0.2968908593	33.7698624576	46.224309886	17.0614579166	12.4033056543	33.965297028	21.8825943912	23.8347428287	22.3655655826	25.1128596907	34.9854386295	71.5909887597
pom1-tdTomato_tea4-GFP_01 58.tif	2	0	132.8533025559	328	1	623.5502666399	18.3774142024	913.128071148	113.014252277	268	102	184.3843647078	171.2781025008	143.7941344018	124.5157937443	168.8694517846	135.3690245385	126.7692930932	93.6267760034	109.054774864	103.3704080021	122.2410338159	138.6592263614	153.0144102807	172.2553770776	141.6146096622	121.6553608015	121.3892271752	140.2821308211	136.7617654239	165.4101418888	168.8474994734	129.0321715112	163.1584735945	192.8471942976	178.4826516544	146.7814797794	127.7264667586	125.3151711857	157.0172789331	168.7744200463	193.678574506	235.6786558862	215.6297260359	188.0369525984	150.3193012312	131.5581114526	116.9748594995	137.3686583276
pom1-tdTomato_tea4-GFP_01 58.tif	2	0	132.8533025559	328	2	499.1329140893	13.3919881082	658.1912559023	60.1994212767	268	102	55.6053671607	51.937093235	52.3201091855	38.8488974342	53.4079591204	68.8364869524	75.9193930396	55.1107585995	65.9977825253	62.0272421607	42.3110352922	53.3977052141	68.1840211321	63.0275269915	40.7755738665	38.4758912493	51.9676718482	56.455871718	60.4862061907	52.4728191464	42.375793593	31.8252768287	32.3077393938	38.4205933977	56.5089519589	50.9908041725	68.8794557024	57.2592571347	55.9497275123	66.9650880266	63.4241944719	42.9641318092	38.0934856503	35.6889242896	59.0201824277	72.2103679745	52.0774334042	44.065999485
pom1-tdTomato_tea4-GFP_01 58.tif	2	1	132.8533025559	328	1	623.5502666399	18.3774142024	913.128071148	113.014252277	59	225	187.7403420841	197.5353453393	164.1474262312	183.6521869734	245.0892597273	293.8299010034	332.5111550724	356.3968769148	363.9397235945	340.5477558211	321.1075702742	294.7389179305	245.8812315698	202.7729348575	229.2550922469	219.4221861596	213.0846210555	185.4009662703	207.4606383081	253.7365782495	295.6489521101	332.6994485294	381.1300108667	418.9260110294	407.5197610294	499.5521503523	525.6759296492	507.681300743	569.5943459904	486.5069029565	485.448878868	536.678208295	593.8105732039	705.3342548445	881.8751890893	1089.3939472273	1154.6272235945	1117.5061298445
pom1-tdTomato_tea4-GFP_01 58.tif	2	1	132.8533025559	328	2	499.1329140893	13.3919881082	658.1912559023	60.1994212767	59	225	87.2297568092	71.0839234758	53.7569988339	50.4135336646	46.2814128964	60.3976848691	76.9027914771	55.4784954159	56.6840414771	50.3787029355	51.3000693092	60.5178427467	54.2161459693	55.5931397844	41.8428549537	29.54161594	49.9730836321	46.9965414771	65.4578858782	104.0635580787	147.4395142962	171.1967164446	174.6407675514	269.4154257545	339.9436850318	373.7022299537	306.7542522519	219.8647462297	241.8884482154	247.2635092506	217.8914999732	245.5359091529	356.0236614316	444.2561239967	383.8001506894	294.5457765032	347.3130901425	511.4297486712
pom1-tdTomato_tea4-GFP_01 58.tif	2	2	132.8533025559	327	1	623.5502666399	18.3774142024	913.128071148	113.014252277	54	216	74.9146381453	75.1311298445	71.8509581323	85.8483743107	68.9529071883	76.3619851505	81.0909890568	93.2218687768	70.3328103458	118.7264260685	103.389532351	109.2470762963	127.1781269148	171.4416156844	153.8046121036	165.0230772729	174.0380919213	166.0687112247	165.3503681258	177.7007709578	186.7300881779	262.3916889265	303.5371357039	327.6976174747	316.0393126245	355.9814919864	472.9718687768	552.6522480086	738.1923684513	847.5338804956	764.8729104435	741.6706399357	809.6714537377	917.8106545841	894.728582644	853.0943053002	811.593410118	752.3978941674
pom1-tdTomato_tea4-GFP_01 58.tif	2	2	132.8533025559	327	2	499.1329140893	13.3919881082	658.1912559023	60.1994212767	54	216	32.281270481	23.7297262916	23.8442994524	24.7530112037	16.1371563046	20.7363892962	18.3904115129	17.1828309465	29.426167942	19.5538433163	19.9133403866	35.1503704159	5.3416444231	-5.7522378197	8.4254151751	6.6953940162	7.180867649	-8.8882038028	14.4242961972	30.2522787818	35.9078777402	45.8067221412	74.3532512753	80.9574586321	61.5042115618	61.3395590553	91.4939576555	262.8271485735	434.5881552467	492.4165447324	402.6922201881	325.5466513404	314.194519179	347.2748414446	277.3226319719	222.3683879941	151.3490805396	121.9437257219
pom1-tdTomato_tea4-GFP_01 58.tif	2	3	132.8533025559	327	1	623.5502666399	18.3774142024	913.128071148	113.014252277	273	111	97.6412616805	96.2530577417	145.3180601831	200.7401996687	197.4372211531	189.3217426375	224.8672341739	219.732895795	211.5663105086	249.9258075789	240.2317971622	196.120753868	177.3139504825	158.7272195255	135.1941181258	132.285243614	201.4122577742	241.4729063745	321.4534158146	344.2394875919	347.812587364	333.4406594669	322.9938821232	293.5933490828	297.3325865502	278.8900816674	224.8972431258	144.4496519799	142.3074604109	130.5950580672	128.0155292586	114.5430154239	115.3527688419	127.5970111922	129.167649213	114.7147276635	135.5318663354	90.4122170841
pom1-tdTomato_tea4-GFP_01 58.tif	2	3	132.8533025559	327	2	499.1329140893	13.3919881082	658.1912559023	60.1994212767	273	111	46.7539470761	28.3177491594	16.9184978574	13.5685120989	49.7248536516	68.4935914446	74.633972304	146.3724976946	145.6559246152	91.8499553769	88.3400066464	69.8616334368	58.2021078834	22.9878541399	25.7008668352	35.0986939837	32.8444418678	31.9213868547	38.5351055234	46.8068645566	68.5903525123	65.4400432675	54.5864666074	45.5855103899	39.6686911353	35.2439271379	36.8052979876	31.7559612363	34.4216615129	30.1796469459	40.8479208717	1.7222291399	17.7774964739	37.6228842506	32.3283285865	9.2507529029	-4.9089862735	13.2909852434
pom1-tdTomato_tea4-GFP_01 59.tif	1	0	137.1860051171	322	1	639.6170694546	22.389116049	808.2487533496	86.5241721864	247	79	47.4263672316	37.8162598097	90.9645548944	61.4299479608	26.7281250441	48.2174642368	42.5506958449	50.8972941522	51.5950277134	47.2061320428	58.3942830845	75.487076867	21.153072147	5.9014852329	-1.1057779507	5.4989380324	9.6184448683	15.0757812941	14.7754883254	33.8934692824	39.3668376092	65.7913167759	138.1436727329	150.1557373488	137.6306315545	169.1184652134	176.3564819777	157.9026042108	211.1526245558	238.2092855259	211.4281169061	156.8969075962	171.2130493605	172.9640666131	175.307755578	140.9127360467	149.4060832147	212.745662479
pom1-tdTomato_tea4-GFP_01 59.tif	1	0	137.1860051171	322	2	512.2622653648	16.1195627884	761.5215325102	86.5046490589	247	79	46.4663316404	41.332949479	56.7624335285	68.4194566404	78.8608628904	38.7894721027	51.0245998696	66.4506862954	64.9719672199	77.6990790363	99.9476955727	80.2916693683	43.5913214679	49.9603298501	49.0693386391	57.4622015949	42.8984402016	49.8479641274	43.8200100259	42.7444281574	45.7810289061	39.5255967772	46.4210435545	26.636843522	41.7377142902	79.4815293944	98.7255072589	72.2675808266	83.4198635415	74.991925716	99.6793239907	89.8237942056	91.3448920246	68.7349880532	40.0785549477	61.4292833006	88.3709336912	63.5387193358
pom1-tdTomato_tea4-GFP_01 59.tif	1	1	137.1860051171	324	1	639.6170694546	22.389116049	808.2487533496	86.5241721864	75	244	87.414424686	131.0163940871	140.7381958449	129.61128341	107.7839925571	126.5845703566	113.5883341912	124.2528646274	111.2104655389	73.8696248813	82.6649740024	93.9806071405	109.3043579543	128.1512614373	138.7681641066	77.6352905715	57.326900272	67.2047078892	80.4277913853	115.2980713332	103.3794515415	90.0090291782	112.894873091	168.9322469517	141.6824504022	111.5920980259	95.6610270623	105.5009115024	152.292130578	177.376114953	160.5338297967	120.997229048	101.8821574334	111.9510457798	144.3471842889	136.8628092889	137.6375895623	128.9375366652
pom1-tdTomato_tea4-GFP_01 59.tif	1	1	137.1860051171	324	2	512.2622653648	16.1195627884	761.5215325102	86.5046490589	75	244	71.5622992511	80.2726060545	62.5916164712	57.2402777668	62.9985378579	47.6808295246	50.0896633462	60.2184271808	61.80403916	66.3778510089	65.6135484373	63.5263902342	81.5080389972	90.0616685545	82.7524441079	96.780988216	91.8060736652	91.7859727537	120.0233995115	102.4617540037	69.0617092446	92.1560492511	90.7599921222	94.0865302082	85.3321356769	77.2201361652	105.1351345376	128.5019558266	102.2774481769	92.6854071613	94.7167588865	69.0679348306	73.7444078123	70.7967149412	71.0308864907	93.3377102212	79.9646633462	43.1551133787
pom1-tdTomato_tea4-GFP_01 59.tif	1	2	137.1860051171	322	1	639.6170694546	22.389116049	808.2487533496	86.5241721864	87	241	131.2349202915	170.4462240024	132.6747192824	136.2216349725	110.465185591	138.2942261183	146.5718750441	104.7235270623	118.878454634	159.8825439894	157.0121012811	164.0117554152	166.7016764764	119.2816325311	93.0426798944	62.8017537876	40.715958703	76.787471561	65.8156494582	78.4892537876	75.243322798	95.4728353306	56.5937459751	59.3399414504	50.920284061	57.1808838332	47.0716105584	58.898799686	92.4406291131	97.3402669712	95.8148763462	122.156978397	135.7371379022	112.6340698683	68.792130578	54.8739380324	58.9707601353	61.7763631626
pom1-tdTomato_tea4-GFP_01 59.tif	1	2	137.1860051171	322	2	512.2622653648	16.1195627884	761.5215325102	86.5046490589	87	241	70.7252224282	42.9931667641	80.4638902342	38.3047105467	30.886477311	39.8127875324	28.8935777342	35.1157355304	22.3566107746	50.0529608722	50.077110449	28.4177883462	16.1305772459	35.557579199	28.7378160154	17.8494493162	7.7604702309	24.3293077147	26.0870795246	16.4456915851	15.5225043293	24.0863877928	36.3935370441	59.2089870766	69.4150824543	74.7640407876	74.4370144204	45.1928127602	21.5796840981	35.9686306313	27.5666530923	29.3689805662	32.2666042641	42.648562272	10.7646206216	13.5470302895	15.5995306964	33.6362535154
pom1-tdTomato_tea4-GFP_01 59.tif	1	3	137.1860051171	322	1	639.6170694546	22.389116049	808.2487533496	86.5241721864	235	81	137.143326867	155.24800216	138.4522461379	164.1947591587	196.0848551873	199.6460734491	236.0260579868	262.7748372837	327.4703125441	304.4019735142	284.5558634881	260.7062541131	225.6630412225	165.0545003696	181.2324381952	227.8434001092	276.2018392368	267.3229736769	303.2060506626	302.2493245884	306.3937541131	273.4561727329	219.6455241327	222.5941732212	199.9572306756	218.1621867303	244.9969238722	234.6279053175	231.3542236769	233.7023275181	261.5849569126	223.6677002394	173.8170939569	192.7822632277	277.2310954217	304.1509969517	293.1234904412	368.6187500441
pom1-tdTomato_tea4-GFP_01 59.tif	1	3	137.1860051171	322	2	512.2622653648	16.1195627884	761.5215325102	86.5046490589	235	81	100.9728217121	86.0194525714	118.0928168293	115.4566880858	89.9142686522	104.9599839842	98.7248765623	98.2834906574	98.2297186847	81.7609686847	56.6560289061	62.3068467772	59.2764309243	44.847394466	79.0194525714	62.1532416339	59.6647162433	61.3360012368	103.1788153644	85.1847357746	72.0655544595	66.3632636066	70.0473659829	69.2651394204	87.5025051431	67.3983791665	95.0866726235	72.0846584634	67.5506008462	61.029421647	72.5862657225	64.5031765298	64.8593573566	94.0187811847	63.4701463377	77.0616482095	111.3148830727	89.7238186196
pom1-tdTomato_tea4-GFP_01 59.tif	2	0	118.4567431597	285	1	532.3195495913	17.4263507204	686.5400682008	62.8901802245	217	73	151.780548065	192.8035583189	204.5553283384	172.80984494	180.4537048033	183.8075866392	172.8298848163	130.8370666197	105.2789408059	102.6323140155	90.9084167173	49.3090514829	52.2617288918	43.8571471861	26.3771667173	8.8965352069	32.6341043801	37.9695129087	53.9466857603	70.2254129738	105.5540262551	144.6589863788	171.7205098163	177.7993468931	199.2444762876	203.7117410988	189.2889709165	155.1148579608	103.146189341	88.9929300637	85.7330830585	100.7728169452	123.1319478046	131.0845031431	175.9041035663	211.2515156756	253.6058451027	326.1619567564
pom1-tdTomato_tea4-GFP_01 59.tif	2	0	118.4567431597	285	2	474.9656317366	14.4701059132	692.9746783413	85.2718405913	217	73	41.3479363786	53.4401299821	60.1893161801	61.5541843441	82.3732557959	60.4844008155	56.3168084489	80.9374851254	91.916265236	93.1307224301	84.7073215512	57.3983005551	48.8188327816	61.3476617204	60.4510552751	40.0809686052	57.6382297543	40.4561720557	30.8797458676	35.4287977881	38.2749383317	52.7946628597	55.5426893897	51.7154392269	33.2599847185	35.6452691423	39.4566298194	55.2286431657	69.2812554704	63.4919183122	61.2634840674	63.1922255225	63.2669528988	70.5330661801	98.7950901058	154.8567966488	245.2203016944	373.0990248389
pom1-tdTomato_tea4-GFP_01 59.tif	2	1	118.4567431597	283	1	532.3195495913	17.4263507204	686.5400682008	62.8901802245	67	209	164.2878519387	148.9371642759	175.3381042173	143.6331685077	124.7853494973	125.4155781756	160.5536803892	178.4552103371	237.4935200702	320.6064554543	339.2774556171	305.6232197772	275.7374572447	215.8763936053	182.4123229673	137.1963398944	148.8176370949	135.5701191913	161.4463398944	205.6958923033	263.4723001809	235.5982563983	203.3840026548	242.9387918801	300.9326476743	320.0447082212	313.2621764829	307.5031636249	426.2917174986	451.2943420103	468.5215148618	503.1941833189	482.4697570493	340.7736104022	241.8961283059	187.8445332538	187.0252786965	175.2855529478
pom1-tdTomato_tea4-GFP_01 59.tif	2	1	118.4567431597	283	2	474.9656317366	14.4701059132	692.9746783413	85.2718405913	67	209	82.9349419939	87.333827085	117.6270399756	104.8753716814	97.8358209001	73.2738193539	92.3023939795	83.6176609066	74.0281630225	63.1046909359	48.5746514665	60.6511488623	62.8973036475	62.8596653012	82.3375095394	60.3111016618	78.4059401221	69.6280979183	80.0237888363	97.168991473	114.5758721696	110.2891086605	130.5116631853	110.6417901384	105.6134494808	83.9071913428	91.1365004248	80.0583550798	83.4395399756	63.1538038916	70.8938856788	65.5821689633	57.6979729997	56.6657871273	66.8691054053	54.5709079769	32.4274041521	38.305323667
pom1-tdTomato_tea4-GFP_01 59.tif	2	2	118.4567431597	283	1	532.3195495913	17.4263507204	686.5400682008	62.8901802245	76	216	32.7455952655	53.7164408059	104.6761372577	97.2814635923	134.4826761574	117.1229349465	132.3446960142	138.3143615415	153.6981099139	152.6497293801	120.1611632993	84.6516011249	77.473134328	97.796173065	85.3813171079	133.3438822121	136.8746032408	166.7582295428	163.1170348814	139.7863667499	115.8522440285	123.2606099139	127.79228716	144.1197204283	167.2671406756	179.2755635272	149.0534565936	120.9784850767	99.6024678241	104.7857563983	132.3248799335	140.4383239439	162.6707458189	174.362965871	196.3057759296	206.182505259	171.2908630064	181.1789652199
pom1-tdTomato_tea4-GFP_01 59.tif	2	2	118.4567431597	283	2	474.9656317366	14.4701059132	692.9746783413	85.2718405913	76	216	9.2931471534	0.7860467302	-5.7007595035	17.047704445	7.3855340349	29.1656955746	7.5071872738	16.4026849138	10.7185316748	11.9665276872	18.6830905941	9.7154290544	10.0971429216	30.664505389	29.4185743995	25.3291070329	20.4381463396	12.1780348487	4.4071811703	23.5483147966	7.7992404965	14.6979119646	12.485204445	8.0749057797	16.5920566586	37.12778257	25.2719781267	25.3893182146	30.896113462	20.9348300961	20.9687147803	23.1943312354	13.7359368669	21.4573622413	45.7603102393	49.5237684913	27.9713494646	21.2637994157
pom1-tdTomato_tea4-GFP_01 59.tif	2	3	118.4567431597	285	1	532.3195495913	17.4263507204	686.5400682008	62.8901802245	207	66	52.2652078957	36.87234494	50.823903371	61.1925760598	47.6567891131	70.8055317889	74.7278950702	42.7869567564	47.133290578	82.4882710467	66.2853291522	83.6025492043	104.7413838397	87.7055968931	49.485259979	40.9988504738	50.8477884621	80.3571878762	85.3818053892	91.3798319191	94.9452412616	93.0763040871	89.1224263202	122.9374491066	168.7072448423	198.3600565285	224.1062723488	245.4370422056	242.8498229673	241.8856709491	216.521962453	179.7495625506	152.1268411965	129.4612731626	128.0966491392	167.7155049335	209.7950744322	247.5813089699
pom1-tdTomato_tea4-GFP_01 59.tif	2	3	118.4567431597	285	2	474.9656317366	14.4701059132	692.9746783413	85.2718405913	207	66	5.0731154151	14.0949354834	0.3285577165	8.3834588396	-1.0072780582	11.3664096859	8.6445977556	18.8965813982	33.1986036963	24.8120680518	5.8804070817	9.8806003597	12.4841871924	1.8771925635	-7.6878607405	11.21468646	18.2665663428	18.1577203142	21.0413364437	17.4720106788	15.170537697	28.684982684	38.3686883317	31.1765191423	35.174830503	40.0349175798	35.450628029	27.7412876156	32.8366957373	37.7270969418	45.5230462419	43.8079990414	37.3034824398	31.9830478695	23.7931776709	17.0776218441	18.681290057	31.9664768246
pom1-tdTomato_tea4-GFP_01 5.tif	1	0	121.6305882581	300	1	608.8106276689	20.2949094998	763.1538247717	68.4489533803	233	86	146.8320521814	157.1298020186	184.6064255538	165.017456641	102.5544032556	94.9804489913	106.0689296228	61.3313401045	31.9128220381	61.2740687829	90.972941667	74.5803025069	68.8791509769	85.9055181644	77.5616257491	67.3175665043	36.711975684	44.0537115238	60.4718837243	67.6290695967	79.5940557621	64.0357875329	63.5099696618	66.4543462894	104.8493251306	114.0579229496	104.9548956058	114.1452642582	107.5977585616	81.2145595056	105.8455002608	108.6442266605	90.1765752933	63.7123215499	29.9352219405	58.7842819991	80.4164231124	81.616272559
pom1-tdTomato_tea4-GFP_01 5.tif	1	0	121.6305882581	300	2	502.2395633401	15.8486528529	673.3482021347	64.8328006068	233	86	23.5125118552	13.0969539939	18.8005367576	37.1236365297	10.4027604718	8.2236833233	12.0891923565	18.4588009177	15.6582638084	12.3717749575	-4.2768049579	19.1611222882	5.7252702374	1.3351233461	-8.8997399351	-12.2624413511	-5.472951605	1.3259985903	11.536254531	28.9168697654	0.8155819236	-1.6961469989	7.9904374737	23.1854854881	14.6908972719	0.9273169496	5.4637244203	20.4917497296	28.6029456118	28.4905290265	20.1911210675	13.9902950584	2.7262773175	6.1433915753	11.8900142966	36.3144324282	-1.0014143329	12.388183242
pom1-tdTomato_tea4-GFP_01 5.tif	1	1	121.6305882581	299	1	608.8106276689	20.2949094998	763.1538247717	68.4489533803	66	213	141.8021449548	159.2105515303	197.0545253259	179.2038783532	182.4202276371	153.7330124678	135.0116989913	157.5617885095	187.4036057295	190.8237920902	185.8261928064	132.2830612959	125.299886654	144.8329270186	131.4077561202	143.2698980473	118.9441330733	112.5767828129	121.9828700525	104.7642828129	105.0357468428	169.463176042	188.3207403324	196.2587286137	183.7525233728	188.2688807946	175.0245367191	161.3479823571	182.1574102543	160.0218104821	142.628784766	128.838949154	114.2300420902	128.4195765954	118.4041143558	135.1033127608	127.4887701176	125.6039434574
pom1-tdTomato_tea4-GFP_01 5.tif	1	1	121.6305882581	299	2	502.2395633401	15.8486528529	673.3482021347	64.8328006068	66	213	24.0409440655	17.4938859601	20.1895341534	43.4773759503	59.5075883526	45.9822587628	16.9054460187	15.5050960838	22.6483659405	39.7818905174	39.8025916078	36.3474524477	36.82978277	48.5478919008	27.8688554425	9.53097499	16.763010309	41.4078975974	8.1338599184	20.5608618715	36.9116716046	35.8667090395	40.8094478904	44.8870744366	41.9977413474	55.7799068748	43.9195349672	56.5801184633	32.4068905174	61.7113847394	50.7930497784	44.0194698631	64.814778294	38.0951127667	39.9966223696	10.2131140688	21.0447180727	26.0970353741
pom1-tdTomato_tea4-GFP_01 5.tif	1	2	121.6305882581	296	1	608.8106276689	20.2949094998	763.1538247717	68.4489533803	59	208	191.8930873376	144.6524053715	70.1154384118	62.6361496749	64.2368576827	41.0258998376	60.1629237634	74.6970627608	101.2539475264	123.3039963545	123.564331641	103.3237310551	131.1298833988	131.6874192061	192.3074550134	175.3043422204	178.1804408532	182.836996029	205.7753098311	236.9519252282	221.0223191084	262.5152593754	328.5121872725	353.0653082035	439.6426194014	413.4052536788	415.9638881189	425.6105352543	454.6137090824	462.9017339848	508.5008143884	630.410441667	811.9650884769	1085.7305914066	1320.6501470707	1566.2214768233	1638.4358729822	1936.3915207686
pom1-tdTomato_tea4-GFP_01 5.tif	1	2	121.6305882581	296	2	502.2395633401	15.8486528529	673.3482021347	64.8328006068	59	208	0.4679968813	32.717895156	25.3883256573	30.5547888735	28.9652299542	45.3695675193	43.0125728904	36.7969967185	60.6164750714	51.2455237368	46.1186926821	27.5298967022	25.0894161521	62.46360235	43.1268307029	46.6497799216	49.8941239972	54.1648149151	67.5683183331	64.2734371482	71.8771155336	46.0496415753	41.7286169985	53.1003617901	47.8130082745	39.6309607485	57.2348832745	74.6100256899	71.1269527732	62.4518225649	91.1902258852	139.2805579164	260.6255489646	420.2081702211	587.573343561	889.6102494855	1112.9759721417	1043.1484168032
pom1-tdTomato_tea4-GFP_01 5.tif	1	3	121.6305882581	296	1	608.8106276689	20.2949094998	763.1538247717	68.4489533803	237	88	219.0740565759	241.8206792973	283.4254563155	312.4950363936	215.4905808272	202.0261846683	187.1357631189	171.631144792	166.0335088871	179.0189621749	173.5603643558	148.4708054366	160.4468593103	132.6289475264	147.4659226241	127.5675868493	99.0917771163	95.9439703129	99.0685430668	78.0094813806	116.9564011397	57.233480404	110.5995082361	117.4063726566	120.1382045251	113.5132859053	92.7861333988	119.5472214522	132.4862676762	135.7903651696	142.3011480473	192.8541469079	242.7560227217	264.5541998051	193.3394781254	145.5822352868	114.4975998702	76.8245448571
pom1-tdTomato_tea4-GFP_01 5.tif	1	3	121.6305882581	296	2	502.2395633401	15.8486528529	673.3482021347	64.8328006068	237	88	11.8749386131	36.4665930727	73.3771358787	84.2977901756	67.1115312237	57.3086747784	64.342122044	60.0301713605	55.7154740948	58.6629635154	48.2041927634	55.6313269594	64.7406002341	50.0422664939	60.6514278709	44.8343705792	40.1927690167	53.556965794	38.4221187888	71.3095292706	64.6644487042	46.3914689679	66.1731767315	50.3562822003	53.1564327537	54.6864620506	55.787414199	59.0632524151	58.4517615297	64.8670447328	60.701069798	59.7946163474	45.6966752667	75.7304277081	81.2445064841	56.9892371157	61.2057491599	51.7625322003
pom1-tdTomato_tea4-GFP_01 60.tif	1	0	121.5935853571	296	1	624.135322122	20.0980938126	765.794281254	46.3706237176	247	98	225.4877857881	190.4327320772	118.8451059379	109.6668222465	74.1851938285	78.5949635225	71.5698577282	69.5429208793	49.3060230928	57.8347706514	74.8355234184	63.11935724	53.4145232556	33.3993661918	62.8386769014	112.8968637504	159.4475839652	160.5518523572	151.1480641085	164.2824431775	123.4108611462	142.7790252087	93.147494447	140.2014902152	129.2442351697	102.4907154756	115.2079395967	76.4500457165	94.2397592582	136.1458871879	113.659213197	137.8476897595	80.2847014782	65.0946786918	87.6783782361	52.020561667	85.8981861788	71.7190073051
pom1-tdTomato_tea4-GFP_01 60.tif	1	0	121.5935853571	296	2	507.4494422165	17.6350574356	796.6494007472	64.1400305292	247	98	144.9193728877	169.0216881546	125.6642052445	113.7584231807	94.6378787471	88.1741539749	67.1454064164	62.5650638057	49.6508995804	51.7857669307	50.9796756221	100.6375939164	79.4972944372	60.9576419307	48.091369958	62.3435468786	54.1516930374	58.5787356807	57.8883873734	45.9232384476	54.6438398473	55.9439497106	45.9982303096	47.68786654	38.5746259802	67.9512739294	30.6947228226	29.8964847041	47.555033695	63.5506391637	41.749959639	50.3264570348	46.6602379593	50.7885542028	22.9815677119	26.8201907588	43.8442589554	52.5778811885
pom1-tdTomato_tea4-GFP_01 60.tif	1	1	121.5935853571	294	1	624.135322122	20.0980938126	765.794281254	46.3706237176	49	196	216.4710214652	318.6818165499	306.9812753715	286.8970468559	251.3312306124	223.4234343884	203.3396127738	210.2977833467	170.0125253715	145.032646628	152.6754485486	133.0938241996	132.764681947	130.1277597465	132.4539519665	165.2164234835	190.5407032686	208.7681202608	263.2262094535	354.0069304822	405.4548064587	429.9813974418	500.3961313285	532.1259083467	560.2616098441	601.8534067191	664.4789763806	643.141248516	746.8853484509	754.2153451957	810.461154115	911.4204233207	1047.0902231254	1035.8204884249	1116.1193165499	1133.4270964978	1151.024834128	1209.7367481905
pom1-tdTomato_tea4-GFP_01 60.tif	1	1	121.5935853571	294	2	507.4494422165	17.6350574356	796.6494007472	64.1400305292	49	196	188.884318363	149.1985680374	177.6186119828	159.1879479203	147.3439130895	143.9588829789	104.0736901078	150.5239668005	142.9805504593	125.3476565791	114.5923872106	129.850342126	157.9117638382	142.7555748734	153.6205854528	157.2321577184	167.9065351598	176.4797570023	174.3119306677	181.9507856481	179.2690432979	210.9186201208	253.0025434606	301.7448530309	370.9676923864	461.3225304398	560.5229495479	626.4962771846	660.1256717158	579.2786258174	442.9068810257	299.7914228552	272.0272220088	306.7724205765	452.0934858434	667.4954633825	831.6403201533	1082.3884484085
pom1-tdTomato_tea4-GFP_01 60.tif	1	2	121.5935853571	296	1	624.135322122	20.0980938126	765.794281254	46.3706237176	113	260	122.4031300264	149.6110157686	123.3750741996	159.9595061657	89.5692066866	78.6817148246	98.2918832816	78.2256601371	85.7153858858	84.4698414522	86.4687021293	80.6142302868	123.6120533663	90.6334970512	109.6599659639	116.5862965303	69.7157114066	59.1923756319	20.6347584444	83.6587249157	41.6767302868	20.3563364066	38.9245737113	48.0983611462	104.2807952282	78.9914072074	78.1307911592	94.3670582491	46.3692351697	63.0097584444	55.0122608858	69.251416973	65.6295908012	34.7135751762	-1.0376862171	3.6475554822	19.1244028129	47.1753875134
pom1-tdTomato_tea4-GFP_01 60.tif	1	2	121.5935853571	296	2	507.4494422165	17.6350574356	796.6494007472	64.1400305292	113	260	28.0211388382	15.0837202184	27.6211551143	42.2724409216	44.6693728877	2.6734418981	2.7996727738	17.7521467321	23.0467736039	25.7418419632	25.5713097367	20.6518557979	17.7568159216	2.6522626989	12.3730573766	22.4493004593	34.4325971716	30.8436079137	46.4966027054	34.7378746781	41.8605960322	42.3611453486	36.8743492874	48.4673668656	37.3193566117	53.4559126012	53.706990889	56.5462242874	42.4384362015	38.2884117874	36.1155398799	21.1637373083	22.1783450557	27.9083153519	28.0279137406	42.4038089229	27.2969567093	15.8114627315
pom1-tdTomato_tea4-GFP_01 60.tif	1	3	121.5935853571	296	1	624.135322122	20.0980938126	765.794281254	46.3706237176	183	36	166.7558725394	175.1053598441	205.7444386202	192.0657276827	237.9572885551	295.5614552217	384.0010304171	416.2335743624	335.9888030407	365.1975432751	369.3187590954	463.1362029431	425.4061207491	375.8846567191	331.6690805473	310.4670745251	339.6995167452	300.0187509574	314.1171599743	378.8348723767	447.4489063936	495.4001596488	560.001803529	642.0357390759	721.3473845837	889.5162892061	1005.2615284639	1126.9371469535	1208.1233041801	1146.9381642061	1232.9065479952	1459.5591358858	1565.2703175264	1792.6586638806	2033.6390105603	2027.704521628	1995.8120248832	1877.1200896618
pom1-tdTomato_tea4-GFP_01 60.tif	1	3	121.5935853571	296	2	507.4494422165	17.6350574356	796.6494007472	64.1400305292	183	36	49.0628868851	54.3245039098	42.1642255895	74.825338057	60.7114464554	82.9273481481	67.7366132848	48.6484174841	64.0278527054	67.8928632848	74.0803022497	53.2057294958	35.8501081579	33.6899417354	61.6858523799	69.8863732132	53.8188479854	50.6886599971	74.1665652705	104.009338708	109.8091840856	192.096456221	223.9033409867	258.5128177119	333.6635745479	441.817159346	410.7079877966	415.3818566117	480.9192711624	647.5897016637	930.228454919	1184.5762739294	1815.5497846716	2602.246439945	2740.8969119502	2379.8693240596	2083.7796837601	1995.0189822627
pom1-tdTomato_tea4-GFP_01 60.tif	2	0	122.6906679418	300	1	592.4604866654	23.4498697349	738.6534405111	61.2471958902	237	84	132.5364412317	99.6308626184	71.8809643437	72.4804313033	71.6495597213	68.9857006718	119.8949617395	138.287356759	165.1430289596	111.9963818241	133.3421256392	140.0815665572	144.9561800012	103.0932242721	56.5831738163	70.2153556197	41.4335766484	28.6957836796	44.0720247278	35.976423328	36.4091218958	44.1086051314	48.3251985559	48.1032340377	29.6094392786	48.5564607629	29.1964347213	6.4762198775	22.1274243046	49.5276114791	78.2510408411	68.9893220911	118.2235139856	96.1876863489	97.2406445195	80.9531078984	81.6931184778	70.4167919804
pom1-tdTomato_tea4-GFP_01 60.tif	2	0	122.6906679418	300	2	500.8449216096	15.8388153842	773.367536377	145.8003641139	237	84	105.0823041391	141.9219240935	136.1180300505	105.152189393	96.9606000375	105.9602338266	126.1442751677	116.9977907927	137.8059572966	100.9110801807	60.0276369841	50.1930626026	62.3189374398	75.0304039112	62.6847618214	78.7002240609	75.4125653695	44.5295087289	46.3056317758	48.7576377979	53.6933677784	49.1731854867	47.9784019581	52.604541281	39.0049115609	24.8106366586	44.3572268279	28.169787863	38.6011029672	58.0379315805	59.7983482471	28.1855349333	49.1909060271	22.4239585987	43.9246299854	58.7809430551	48.5587649138	80.0382469288
pom1-tdTomato_tea4-GFP_01 60.tif	2	1	122.6906679418	298	1	592.4604866654	23.4498697349	738.6534405111	61.2471958902	62	213	140.3751253137	137.5120271692	246.4907258997	237.6631909062	284.2436555872	235.2045930872	243.378360177	260.3880444218	201.5270621627	225.7199332564	189.1352774947	137.0262076705	127.2135449101	111.5268180221	107.2195060103	102.6930574426	118.700625802	116.4992097864	150.1055533736	130.5192496627	180.8827343632	250.1175569544	266.0346915572	225.6808707564	264.6532625208	260.4155509322	306.765852039	310.4626293827	317.0015698124	291.0113761275	327.2767569869	393.705325509	372.0820751835	397.6763134648	527.9955883671	577.4430777877	680.8212109257	682.698652332
pom1-tdTomato_tea4-GFP_01 60.tif	2	1	122.6906679418	298	2	500.8449216096	15.8388153842	773.367536377	145.8003641139	62	213	146.2959068409	143.3929934294	134.793200949	168.4962445688	192.8001589568	141.7696617237	146.8618248096	157.5856610727	141.9052818409	142.0044639698	123.0777875375	151.3294558318	171.0194989633	137.313118755	142.3104332081	163.7878908904	165.6070030323	142.1336957406	171.857287863	111.1883832406	154.1001264047	110.8798708708	116.9079673878	143.5856000375	139.3859336964	119.9737429412	105.7698651742	126.96548285	126.8365155648	113.6758099984	117.8194257211	92.6336347055	102.3470949919	89.4263186247	93.104541281	84.7543215544	93.9191571664	99.6496259164
pom1-tdTomato_tea4-GFP_01 60.tif	2	2	122.6906679418	300	1	592.4604866654	23.4498697349	738.6534405111	61.2471958902	111	257	93.0032787968	173.0973746627	119.7214998254	83.6108837773	98.1523063033	71.4170971562	29.4191113163	21.1451855351	24.1262646366	5.7709789921	-10.5764127722	7.6827831913	19.764305815	33.3314037968	7.8286572148	45.3915641158	73.4344921757	32.3348828007	48.1808504114	55.9492219934	72.263898914	104.5961946497	94.3054231653	156.3958162317	101.6325309127	81.4635449101	80.6538932174	91.8450553267	129.3490022669	159.3485139856	199.119367664	270.8015169153	264.6052481978	254.009606108	198.9852734257	163.4559765507	152.4503816614	187.172102039
pom1-tdTomato_tea4-GFP_01 60.tif	2	2	122.6906679418	300	2	500.8449216096	15.8388153842	773.367536377	145.8003641139	111	257	-2.7462684521	30.1666750701	21.8255292367	1.4449750375	-2.715384663	18.733854432	47.4603152068	20.9158205779	48.1549970102	38.4911684783	37.4340497445	31.021909852	5.5750206104	8.529935975	-0.3163775016	19.4563682667	5.3765647999	4.331897238	2.1436444711	19.5540652068	10.6420677296	56.7912376514	-4.8721331168	0.4436831267	-16.524944803	28.732287863	-2.197979471	15.4407941293	21.5215639861	32.668394227	40.1706423552	49.3358238331	61.8316734425	80.3780601612	123.9783205779	104.6810590219	69.7128074757	151.6223228565
pom1-tdTomato_tea4-GFP_01 60.tif	2	3	122.6906679418	298	1	592.4604866654	23.4498697349	738.6534405111	61.2471958902	188	42	142.3094514856	174.6824576705	193.4803906132	169.030683582	167.4025097538	145.6110261926	151.5044994999	105.1811555872	74.8553906132	93.5715974817	77.3112418502	85.0584749231	110.6398958215	115.155297026	143.482262358	203.1444734583	325.7261791874	390.1364981978	453.2557812382	553.4060497929	600.3629996627	690.7032503137	781.7605012903	731.7811718632	688.0776399622	656.6485628137	662.7932568241	721.4389273971	795.7218863814	950.0194531132	1107.2159049361	1522.7383658736	2008.0891145715	2259.717817371	2430.3751253137	2402.2523225794	2345.8611279179	2323.3061962773
pom1-tdTomato_tea4-GFP_01 60.tif	2	3	122.6906679418	298	2	500.8449216096	15.8388153842	773.367536377	145.8003641139	188	42	29.2430809132	36.5541058969	32.7983482471	59.1830935271	56.5453575245	76.335803488	88.6896039438	124.4793378305	138.1244387419	131.5763633839	123.201037863	80.7240074268	82.5813275766	62.9798261117	78.8981000375	59.5350832732	73.6973554086	71.6159752003	87.3619265349	101.5884686898	116.0577883513	157.0608807992	200.9794395557	216.802966574	263.3532391977	354.2782676807	377.4734377654	386.1362999073	439.7706789763	447.2977785857	658.4043052784	893.7655520232	1268.9498781951	1950.6569501352	2636.186572531	3206.6973147185	3311.227588156	2857.4193199268
pom1-tdTomato_tea4-GFP_01 60.tif	3	0	125.4472000485	297	1	625.4593579735	22.0759484737	783.4379630114	61.6789285062	229	81	135.4375333026	120.2230761086	137.111157977	197.4216641619	208.7045417661	194.2899706398	169.3054735695	132.6402107114	116.4199144875	89.2896858091	110.1116055682	113.1582567726	118.8154019549	160.3701911802	163.0852383807	94.8635790382	84.2006151711	80.4377977882	137.1263557309	117.4387133156	126.1101610695	127.2235033546	106.5600105161	149.2616096372	226.4505134458	304.8313524757	312.9977953468	409.5511604184	469.4058357114	415.188876076	372.0183438494	323.7040738299	279.375216408	257.7202684914	197.1986620461	156.0967333351	146.4110847349	163.421704852
pom1-tdTomato_tea4-GFP_01 60.tif	3	0	125.4472000485	297	2	512.9561736797	16.0364399039	791.8857453361	86.996750705	229	81	128.7420685078	105.6882355	97.4770131693	115.9548370625	83.3362050638	86.4612254089	69.657351711	42.0627268737	26.4358551289	6.6474029805	10.1380239115	6.8598561869	11.5697967793	17.4943064636	40.391340155	6.0189646667	5.187635321	-13.0156320944	10.6035593932	6.2098114278	24.9327219909	33.4700144714	54.491336086	37.0923492695	21.832380194	26.0556874857	41.4764231628	62.845665513	85.3821238464	67.3881256367	72.9660064961	79.3652171081	77.5125356302	60.290591457	46.6700470235	43.8802114115	58.383914211	51.9889353698
pom1-tdTomato_tea4-GFP_01 60.tif	3	1	125.4472000485	299	1	625.4593579735	22.0759484737	783.4379630114	61.6789285062	68	218	121.0485155617	80.220532977	101.7507046893	156.4956794614	145.5039598976	134.1451749041	116.5513028338	91.5171434914	68.9997484718	121.3157885109	116.9690884783	168.074821714	233.399040464	290.3793464536	283.6615119809	327.6832608416	357.5867235695	355.8785123065	302.267001076	241.4012173846	237.8276089862	211.5649950539	231.7797574237	265.6168139015	321.4787930682	449.0949836606	539.921297951	620.2993903989	675.9168220395	586.3955411151	452.3731208677	298.2378669614	297.8909838234	356.7260464862	380.3661628599	384.2562385434	417.152173602	444.7681403989
pom1-tdTomato_tea4-GFP_01 60.tif	3	1	125.4472000485	299	2	512.9561736797	16.0364399039	791.8857453361	86.996750705	68	218	196.3410471862	201.6409129089	213.600344875	209.1574127461	205.470278957	180.6897410339	172.842145819	130.9715810404	130.5219146992	90.3991933451	112.5285268412	148.589012681	152.4216339375	160.2186106628	163.0582509623	137.0767649597	133.7773264831	118.7556590026	104.793297349	91.2819448099	88.8735789245	77.6255320495	71.8333160664	78.5919016784	71.1161936706	39.7469309753	63.6897410339	74.9710113789	54.7715891784	99.2375315612	89.0234202331	112.5437652852	144.3127472188	105.8067250834	104.2031280781	117.0173574076	114.2893707539	91.8704050964
pom1-tdTomato_tea4-GFP_01 60.tif	3	2	125.4472000485	297	1	625.4593579735	22.0759484737	783.4379630114	61.6789285062	66	215	38.0108568703	74.2722500994	127.6796597674	198.1691413755	228.1191332375	234.3988573586	240.2772549823	299.7125984067	293.7560147479	263.2534309263	249.1477383807	225.8008552427	191.6039965187	137.1771369809	128.5651171242	75.7255175148	63.8452684914	29.8823778664	46.8192268247	49.7207567726	66.1093269224	75.2441942726	63.9336067075	52.3367439145	54.6839729184	56.115816994	55.6267015968	55.3218513364	91.9395474627	134.8550137713	167.5958178078	182.8848396177	165.894747658	156.9370450213	183.5240811541	224.5476203794	284.7767463559	318.518160744
pom1-tdTomato_tea4-GFP_01 60.tif	3	2	125.4472000485	297	2	512.9561736797	16.0364399039	791.8857453361	86.996750705	66	215	52.549929836	40.0956044779	74.7351105	90.8674143737	92.5607737487	102.2095774597	93.692507961	106.7050812031	100.9945506042	59.4012481953	47.7631459818	42.6629466003	49.7777639017	45.0946686055	21.1094187682	15.945274888	29.0880361185	15.8268463399	33.0006744649	37.7058746602	27.6126129414	11.5918101257	13.0915558125	16.3110992695	30.2472564961	45.3967722839	32.6842478698	65.7338694518	64.8269480651	73.219098944	68.5149566914	93.3905466979	67.528872707	64.2487213399	61.512047349	65.3113027201	107.6313710794	149.354251125
pom1-tdTomato_tea4-GFP_01 60.tif	3	3	125.4472000485	297	1	625.4593579735	22.0759484737	783.4379630114	61.6789285062	230	81	70.544344826	79.0051806007	33.3884406919	26.2097704445	36.0331753924	33.3706794614	87.8436205421	77.8618090187	76.3358283872	156.5645678078	156.7231371437	139.8659594093	148.8271003599	96.972486102	93.4246141945	132.1869839862	116.4405036802	193.8009162778	252.5766527687	306.9603401059	233.7657600278	149.2029141619	103.5926236346	105.8058804705	119.1172411476	101.0196662778	122.925204201	106.8868334328	160.6493456398	206.7420783872	212.2493415708	207.2064948911	157.9941942726	126.1799242531	101.3206916684	93.5581998065	69.3315966164	29.4511441424
pom1-tdTomato_tea4-GFP_01 60.tif	3	3	125.4472000485	297	2	512.9561736797	16.0364399039	791.8857453361	86.996750705	230	81	75.5450266784	80.0222809102	55.3799062357	32.8671905781	55.7054881042	62.1820099141	63.163211086	48.8642202005	81.5286692565	82.8590525573	57.050723293	71.7655060078	72.9361603047	86.7769399271	72.7246531432	91.1752553568	106.8216583516	86.2986684427	86.3352081563	71.1818064636	96.6229685729	82.193301418	73.4833404805	113.8337026224	88.642540513	83.4956288919	73.0915151224	56.5383331563	71.3628977722	67.7892893737	54.8976878112	60.0231354024	71.9141673034	77.0568878438	73.9497914896	52.240196763	42.4192739115	38.2653635925
pom1-tdTomato_tea4-GFP_01 61.tif	1	0	108.1711606668	267	1	636.5219554861	19.9764297917	893.5089308185	62.466940253	213	81	203.1809050283	212.0348275543	222.3820972483	186.9610360504	142.7324593902	142.9175586741	136.2786223134	174.439775471	126.7138233225	150.0758635244	160.8505217275	158.0217863759	181.4946460764	167.8227914215	197.3362191559	232.9494393707	222.8680184723	247.8528410634	288.8914763173	245.9469979645	241.0037606598	247.6373055816	276.9697844228	248.3982308746	224.2478605947	304.2572193186	331.8146534007	274.7752043447	263.8412647288	319.3368905426	400.9267139475	479.9273446441	606.934709553	580.4962329905	414.477291747	350.7049325348	363.5922616363	347.353837971
pom1-tdTomato_tea4-GFP_01 61.tif	1	0	108.1711606668	267	2	513.1195562407	22.1944247282	812.6721112287	79.8913170542	213	81	64.3341791108	79.6849684989	60.6415318127	56.0242629325	44.5415765718	48.1331089611	68.6714593843	86.3489903088	65.7950962658	41.5399693127	57.7866734142	40.3792840913	15.7971104259	28.9343174572	35.2588006929	39.6830153739	24.1620803153	33.9212152437	47.7839878674	17.0696222261	30.9177565848	43.9703485444	30.1077285086	63.0082717215	62.3701796805	89.7504999116	80.2634597098	80.2234409924	72.5162062918	83.5047927176	85.6740432059	62.7081415132	53.0338861421	64.4899001395	67.1134963309	68.8489699637	86.0997430757	102.1242181733
pom1-tdTomato_tea4-GFP_01 61.tif	1	1	108.1711606668	265	1	636.5219554861	19.9764297917	893.5089308185	62.466940253	54	183	219.5463428538	265.9495817861	211.6090056142	139.6691862783	134.356991454	158.437069579	147.9793465973	172.396806721	154.3915373525	215.0485808095	219.7535978994	206.1454639475	206.4806283356	200.8111337066	172.2734343251	193.8817310374	184.5389575999	198.3071867665	176.8092619619	264.6859709462	313.5622933746	397.2927621246	504.0390796702	538.6886971832	531.5732186676	502.9063078603	408.2500375152	449.3840910634	472.3230559072	500.5634123525	519.9624195139	582.8271656077	730.878068928	798.7452157379	656.4142017405	545.2774016103	421.3975187978	411.3451913238
pom1-tdTomato_tea4-GFP_01 61.tif	1	1	108.1711606668	265	2	513.1195562407	22.1944247282	812.6721112287	79.8913170542	54	183	115.3430495536	109.0936802502	114.9394647554	130.1532505627	110.2061476981	67.6332717215	94.5369175549	112.4581415132	107.2558913504	130.4665236746	117.0431024507	122.9036981538	118.2781081473	102.3196527437	91.3887852306	81.8166416759	111.7594517345	93.883068271	112.3137119884	125.4784255301	125.0577508882	111.8918369884	108.3071201916	92.4394240653	134.4489048595	132.2068190848	143.3927932059	168.5574050223	180.0766107515	254.7985549246	261.9005650158	210.1657424246	157.2319859142	109.005708245	118.8038853283	130.6417759533	127.2706415132	122.3365391369
pom1-tdTomato_tea4-GFP_01 61.tif	1	2	108.1711606668	265	1	636.5219554861	19.9764297917	893.5089308185	62.466940253	66	201	87.2203133941	181.0429859202	249.9049040517	174.4822966298	197.416744872	168.3709481598	110.4387378733	133.6606413564	138.3903776845	139.7868417145	116.4013233225	83.4064095856	82.4572518707	74.6808643382	80.2392749827	113.7902393382	95.3000863434	75.1572437327	77.2810230296	45.3126188954	49.4877287587	46.1825733225	62.209713622	76.2154712717	97.1002165517	79.1612517079	82.4612191559	126.783525471	93.3837451975	102.4445972483	115.1363086741	117.3901131988	137.08003426	137.0682748199	160.0016854645	128.9148324371	125.308142984	142.8832162262
pom1-tdTomato_tea4-GFP_01 61.tif	1	2	108.1711606668	265	2	513.1195562407	22.1944247282	812.6721112287	79.8913170542	66	201	45.8810541108	45.4614984468	83.8472406343	43.5028599377	40.4042271252	19.3768630301	24.3442499116	32.4075230236	45.9929722424	43.696727939	38.1890375093	29.7938552176	10.9685886974	29.5974237397	39.0425531343	45.7039504325	48.4437779064	26.3296014741	21.839306064	36.1624261812	27.8001621838	22.4309198335	38.0257277762	44.2690342541	31.8444940522	18.9819452241	28.8984898205	40.0685134207	49.4175734793	52.7501743908	46.441275465	33.999096103	49.3656325614	24.2438979422	21.1720595633	29.2788609142	21.0791030203	15.9636550223
pom1-tdTomato_tea4-GFP_01 61.tif	1	3	108.1711606668	265	1	636.5219554861	19.9764297917	893.5089308185	62.466940253	198	63	173.8088754059	168.6364510895	158.538611734	171.2251555165	161.3470630686	134.1619230947	137.1377531728	163.745256428	159.9987354319	128.4904753408	139.5146859527	108.7010466298	105.0658741038	82.2615935048	67.8011646311	90.4192473134	83.905005777	45.315955484	79.304257079	118.6987069488	186.3310718577	285.6254037262	365.5604012848	416.0467497548	396.1247119944	309.7813892405	263.1153532704	235.032752359	231.7298348785	247.8497893056	258.3357715647	257.037045165	267.7370777171	250.7678597809	269.3162606598	276.3395353994	317.507768635	324.3049284658
pom1-tdTomato_tea4-GFP_01 61.tif	1	3	108.1711606668	265	2	513.1195562407	22.1944247282	812.6721112287	79.8913170542	198	63	64.3277297293	53.3987644787	54.5995599702	61.07604109	86.3592035249	90.2316400483	115.0687575614	115.5883498465	61.8680332775	28.6262933687	54.8991815522	54.0878005301	32.0735996838	46.7652297293	42.833060133	66.350638258	47.9059564546	38.7953607515	42.8977777437	41.7754022554	61.179149814	100.4776524181	122.8413812593	102.6642368908	102.1453363374	143.4298415457	143.6384190197	151.1204136486	135.8903924897	99.6606765067	106.7585158621	129.927217034	111.7031162853	146.5996006603	110.8301101004	124.2318028088	135.7326573009	108.7878534272
pom1-tdTomato_tea4-GFP_01 62.tif	1	0	123.9677377385	294	1	584.2443951754	27.5092502059	766.8862803918	67.6862482802	240	96	62.341318529	41.1716814847	86.5708920967	94.9886167061	79.5529681058	74.2580869209	74.3070167712	36.8332618884	42.792470059	33.6096290759	60.1449887764	48.4839373441	53.4321998767	80.9757382881	116.3443499418	199.5897926501	207.0913388741	190.5937599353	107.4340512764	72.4113665433	80.5539650134	31.0849912178	27.9110613676	25.1054990303	22.3315122139	30.6351214262	57.7094419014	48.5944720121	55.0792539131	44.8401995512	41.8993019275	68.9367368233	51.6113380603	28.3638608467	72.0245867582	39.3433123441	31.6677345446	80.2534685941
pom1-tdTomato_tea4-GFP_01 62.tif	1	0	123.9677377385	294	2	500.3128213095	18.7436069038	724.4808869266	66.8011198108	240	96	23.9090007934	9.777205546	21.7463014119	20.1463665161	23.6301820271	30.2529338989	15.1599671834	22.4923951619	11.6219829711	13.8817485961	22.6135702921	49.0745383097	64.2701254679	32.3549338175	44.7322633259	30.971938212	30.9722942504	28.9440553181	17.5589539998	29.8295126749	61.6366822713	11.6358684692	33.4478598429	2.8656353149	0.4918763631	-4.5710101929	1.8743328246	59.387740214	39.3825522257	26.9046062621	9.1179343058	-2.076889913	7.5963075154	25.5619040323	39.3646078898	4.7046754353	7.455906311	7.3499289347
pom1-tdTomato_tea4-GFP_01 62.tif	1	1	123.9677377385	294	1	584.2443951754	27.5092502059	766.8862803918	67.6862482802	53	198	110.237782559	156.1540626696	193.8500465564	199.0000099353	163.1313575915	165.9383033923	166.5095314196	155.7427467517	149.4912208728	107.3626401436	122.7499489001	93.6172177803	130.4597674222	130.1947120837	106.6333514066	107.0134987048	153.6485288155	118.6978859118	97.7673032295	92.201466641	145.4895322334	163.3562721423	241.2016497465	313.3176979235	357.5307106189	346.771392585	307.3962298246	257.0965268624	211.2198789131	178.1094459704	173.1149594795	156.7554827543	183.1862892321	211.7416074288	197.469065111	233.9032081775	260.2172340564	303.4063820056
pom1-tdTomato_tea4-GFP_01 62.tif	1	1	123.9677377385	294	2	500.3128213095	18.7436069038	724.4808869266	66.8011198108	53	198	42.2573691202	52.2395875447	38.563155253	32.8688396606	55.4047690226	50.2810914509	28.5140829874	41.2367290649	31.8226157023	28.1209962361	31.8969565226	17.3316082153	-3.6136941122	6.913324117	24.5264019164	28.399458964	40.994409322	35.135013977	67.6370077921	65.5016928507	88.6587973429	130.9876140746	196.8206015421	164.4268637491	118.7575725707	77.1959067179	46.9516440226	23.8701010538	27.1107626749	67.2894736124	33.5145305786	38.5181519978	51.1523683064	31.3460023396	33.7629843546	31.7413372192	54.5789023233	55.9867392374
pom1-tdTomato_tea4-GFP_01 62.tif	1	2	123.9677377385	294	1	584.2443951754	27.5092502059	766.8862803918	67.6862482802	80	228	39.0933733793	43.3746640694	54.2656756254	72.4274798246	44.7441098702	36.3431088936	50.6791684639	83.7437843493	74.7974342517	55.6275937569	41.0713193428	62.9937029691	7.9185890368	12.3068743558	14.24600196	26.6305844795	36.9720151436	12.2477923246	22.397552253	-4.7713727145	-6.3847556897	-7.6394553968	33.9939064196	42.6168922595	56.0563250394	51.7318621488	42.4294532946	41.8528134834	36.4985247465	54.1936134509	81.8890073311	141.7223813545	222.7377622139	309.8830462308	380.8699236722	414.8774716866	456.9136044991	413.284291348
pom1-tdTomato_tea4-GFP_01 62.tif	1	2	123.9677377385	294	2	500.3128213095	18.7436069038	724.4808869266	66.8011198108	80	228	8.9957317504	32.3322185668	13.0476624959	17.7255291137	18.8851360473	10.6326336059	14.3685344848	3.8095236612	7.2175233357	43.3191163533	-1.8312844442	19.5856975707	50.0295859171	3.7387839151	-10.889990092	-1.9029905803	20.3361248168	16.741835673	31.3105917765	62.223311503	74.9194784952	45.4246664835	43.8190349731	72.1894369913	64.973698059	50.2651307576	35.3979330851	59.9428956502	68.0090781046	42.9380535278	52.1097250773	46.1832927856	48.377994934	68.6530396931	57.696740865	61.6742188924	46.0571127726	59.8496135864
pom1-tdTomato_tea4-GFP_01 62.tif	1	3	123.9677377385	294	1	584.2443951754	27.5092502059	766.8862803918	67.6862482802	214	65	64.8075050525	54.0288999092	29.2011207751	35.8643084379	50.2548724027	5.9954322985	-1.1407981702	48.0618792387	35.4672340564	43.1668393623	45.0523577543	38.5202532621	24.3733823311	12.6583961657	24.9489845446	95.9019671293	80.295216641	76.6062314522	57.9968564522	62.1137184314	55.3704119535	60.7474668038	45.3742978584	24.6745501371	40.421762865	65.2678118558	49.7410784574	62.8265683663	65.9602760485	77.5915423246	61.4918108793	79.2231341215	109.5169980538	151.6152646553	140.8446551176	125.4927467517	121.5585629952	90.867889167
pom1-tdTomato_tea4-GFP_01 62.tif	1	3	123.9677377385	294	2	500.3128213095	18.7436069038	724.4808869266	66.8011198108	214	65	26.7036988728	11.5208171996	5.2913860473	42.2010133259	42.2497600707	24.3703451944	11.6338237914	16.1720216267	20.7426393025	38.5969076944	29.056909322	11.4872173461	-3.0183571981	6.5927776489	-10.1973224488	17.6233562621	17.7744487914	30.0427288207	29.3614340616	22.2093446248	20.9616944783	12.3485251261	-3.1766111858	3.175236145	-2.0788735556	10.5097494913	-3.5896971233	11.7876222127	29.5269410603	45.3929790649	48.0345907999	38.8394512329	46.3852784627	48.2183269653	51.4660890095	64.9438111775	66.2510824991	61.7040854288
pom1-tdTomato_tea4-GFP_01 63.tif	1	0	140.2176878999	331	1	625.6078578859	17.9551624919	773.4778006417	66.6636205693	281	119	141.2074497313	141.8910027912	137.3744419188	139.0883091063	114.7359938393	96.1758335203	143.3541375568	116.3223992755	144.1830763589	150.147960799	151.6907464435	123.4497186115	123.8058994383	93.3299472898	114.7595127195	136.8747877846	134.5514642169	160.5447300047	160.7809360594	164.0899977456	165.0338454018	158.1806349526	138.6881219318	94.7499912352	65.9359857013	31.9197096596	9.5586053302	0.6607374917	2.7112339109	10.9851596922	12.3984287352	56.6437697182	59.8238234292	72.7598992755	135.8520216714	251.6568108966	340.7018548419	376.6054192951
pom1-tdTomato_tea4-GFP_01 63.tif	1	0	140.2176878999	331	2	499.5093126422	12.8400860197	701.9060812495	95.7174004048	281	119	53.8472343956	66.748174337	56.1505791222	46.2072604373	37.3851372276	21.9415642296	52.2641350304	104.4143120323	123.7200981651	115.3296766157	87.8158012901	83.2285210167	78.2746432498	93.0487724815	67.7009331261	65.7492526248	41.7535861209	47.6696017459	53.473149923	39.2003431196	31.2751010134	28.9282992556	40.9189303592	22.4090630089	26.8464918012	45.4270276899	56.3291883344	42.4199069217	28.9496412153	23.3937533572	27.456192322	34.9162651573	38.4822848513	28.848170268	23.3554131065	17.3576307172	33.4996900434	44.6865084842
pom1-tdTomato_tea4-GFP_01 63.tif	1	1	140.2176878999	331	1	625.6078578859	17.9551624919	773.4778006417	66.6636205693	50	212	164.1848056883	267.5781772703	296.2799798419	300.6802483966	283.4230055581	213.0874749591	157.8748081297	139.4639601479	134.2575189044	151.7521071206	184.7437656492	128.727672713	103.6502394448	119.9598504474	142.5466627846	153.6184197833	217.7851067951	255.9944980711	307.6644809813	404.7218540281	467.3005079995	527.1524774005	556.651500838	542.4674188068	572.9285190672	554.6832391193	552.3827833901	571.85539895	628.4156609943	608.1884474526	660.6270867755	731.1124790281	791.3476271401	824.873750187	784.8344842365	800.6358351479	863.7847202391	1001.7105828693
pom1-tdTomato_tea4-GFP_01 63.tif	1	1	140.2176878999	331	2	499.5093126422	12.8400860197	701.9060812495	95.7174004048	50	212	72.586858419	58.7865044151	54.0184583539	63.2721814985	88.3770398969	71.3827568565	54.8989922081	98.8959201052	71.8410088097	91.2834119672	68.4933729047	89.4324598188	68.9955498253	59.2049614464	65.0445814008	101.2751518761	52.1017916873	75.0282850141	107.7678073123	105.2860364789	89.7322645063	69.207524923	68.8580783084	125.5156914269	133.2478691612	153.6213432823	166.0398003136	162.4343722537	195.8659518435	224.3856255089	277.5417127485	307.5872042849	302.6288506065	271.3589734907	239.7447767133	250.6581067914	311.1525932823	460.4507093305
pom1-tdTomato_tea4-GFP_01 63.tif	1	2	140.2176878999	330	1	625.6078578859	17.9551624919	773.4778006417	66.6636205693	81	250	80.3718784422	60.141348657	64.3631504148	73.4443271727	76.7753411701	59.144868351	58.1781935464	48.5241001219	50.331941105	100.4749668211	154.9822503497	154.7454949787	158.8364983966	123.9184279214	110.3103753497	89.5321160724	78.3203037352	96.5571201414	125.3998121987	159.3587558836	158.3859368732	155.6891798745	137.364004907	72.5123610268	70.7493605385	78.8067335854	92.5973829995	116.1956089109	126.551098006	146.9877842039	131.8766391844	116.699942407	115.4985670815	100.1047885984	74.9973667234	89.53508645	113.5064813068	94.284679549
pom1-tdTomato_tea4-GFP_01 63.tif	1	2	140.2176878999	330	2	499.5093126422	12.8400860197	701.9060812495	95.7174004048	81	250	17.5279391482	39.2408704633	45.1729993696	47.8312838748	42.7176160688	35.1405490115	23.1346286013	48.5992485558	59.4097343956	70.1705986534	54.6324720258	55.6802625532	54.9280754601	48.6896009321	33.07747935	23.6250969444	61.5488945519	69.4543307498	52.2955172732	41.9613701378	39.6234388227	48.4925184125	40.1429497276	17.7971143598	23.710658061	12.8798576866	23.3417615766	33.207952169	56.1621554568	57.9785006717	55.9661105349	29.8144585167	21.3597872927	23.4118706261	12.1572726443	14.6265109256	20.230209656	16.5889946495
pom1-tdTomato_tea4-GFP_01 63.tif	1	3	140.2176878999	330	1	625.6078578859	17.9551624919	773.4778006417	66.6636205693	248	79	95.4602980385	93.6887322833	75.0825311115	35.5602939695	51.2970900307	57.4964511961	52.4121616453	32.8124708901	7.2755039305	7.1414707273	21.4648960203	29.9791375568	37.4278476805	31.190563338	11.6066196531	13.0456862221	66.2889316648	51.5105299721	86.1534946531	71.2513950438	83.3336500893	97.2370110919	110.8465488523	70.3620110919	51.0949009031	61.9842238198	105.1478183836	107.9020501544	117.633129256	103.7403883706	63.4976515542	75.4789747964	32.6642775307	74.3667514891	127.3290927977	146.2433587482	137.9175530841	134.6453566323
pom1-tdTomato_tea4-GFP_01 63.tif	1	3	140.2176878999	330	2	499.5093126422	12.8400860197	701.9060812495	95.7174004048	248	79	36.8474480187	20.9004672244	21.8120374555	30.5338392133	24.0507052615	12.0571139529	24.1287081912	5.2875013227	5.7414096072	-1.2819872027	6.6232557172	9.7828524783	12.7400363162	16.5045219933	22.7498324588	12.9863335167	0.2553459679	0.5904391482	22.1175387576	20.4490715538	7.4274345909	30.9229281619	20.6415764366	32.3399101769	15.9789584353	24.6741793826	16.9697522993	15.472763367	30.5847425336	14.4905042524	23.5617729698	12.7648064171	31.2379611209	11.4541985069	54.0815890506	41.535090434	31.1567945356	30.9459078982
pom1-tdTomato_tea4-GFP_01 63.tif	2	0	164.9060338496	385	1	640.6898483596	31.1190597814	893.2772408945	146.3582450698	317	133	191.767813587	232.9844680466	192.5884312627	152.0303664841	61.7227696417	55.1926793096	64.8845331508	67.9933588344	52.4604812302	67.6130691208	18.5039586065	12.8438837367	-4.9026169143	7.7461461065	41.8448602992	53.9001784958	103.5075189906	97.8378616013	66.2243362107	53.014700794	42.477184518	62.8695185023	38.6583572068	38.8533441859	38.962739531	58.3164992966	6.7081008591	-3.7963750524	15.0773838995	-6.7906987828	9.8423578578	1.3616246221	20.1589472133	9.8827427862	8.2903355596	52.9305943487	48.928783639	49.7561965622
pom1-tdTomato_tea4-GFP_01 63.tif	2	0	164.9060338496	385	2	512.7805788978	17.2107900558	773.2677939491	128.5721515587	317	133	15.6974484459	23.7013343509	16.4875892337	20.3304643964	24.3287554121	25.5077104902	4.9197791751	18.0114844974	6.7234290774	3.1752723392	-3.1598717038	11.7725216881	3.1624956464	21.5040483808	16.5464881595	18.025593791	9.5241798099	21.019754761	8.4751380618	12.4082028405	-5.0975446368	30.5198157962	2.7338152265	13.4133094485	0.8442379967	21.8211463626	28.6765540774	8.1287126875	2.5962216393	0.6056617434	42.59747286	28.6712236738	19.6991981204	-7.8481549883	2.513895386	28.5579017337	14.3481951093	3.9766741132
pom1-tdTomato_tea4-GFP_01 63.tif	2	1	164.9060338496	385	1	640.6898483596	31.1190597814	893.2772408945	146.3582450698	68	251	263.1006993292	303.9669916469	281.856884225	300.9231887497	307.4423741338	302.9411737758	278.8341384568	294.0474359828	253.2422602016	197.2025263148	183.0171828904	280.0042230922	256.866670195	285.0298578578	265.6790481247	214.5919102667	210.2038080531	241.5140904424	276.119009876	263.5042027471	200.0260736781	242.5644037562	265.1645624476	299.8560297328	286.7618117966	341.0012323695	373.2951980271	364.7923090297	384.6907872198	507.73190457	499.1529250779	433.1943476039	490.019380156	494.9547642706	656.4537877081	759.1781936325	744.415091419	811.8091750779
pom1-tdTomato_tea4-GFP_01 63.tif	2	1	164.9060338496	385	2	512.7805788978	17.2107900558	773.2677939491	128.5721515587	68	251	21.6295366621	46.392008179	92.4835405683	57.9989621178	52.0975847578	84.0831092532	96.9034827884	91.8706255293	121.609985067	117.1402585045	172.4784543053	182.4779049889	178.4769080813	175.2237342532	209.6065467532	270.1682126061	279.4805498457	317.6603187259	325.9227495527	321.3989254967	436.910359416	584.5085649824	783.9771929121	1034.0127560631	1431.4846798912	1875.1613563235	2007.1876421308	1645.3216346438	1112.115824097	542.5469967858	214.2434079186	121.8362220462	100.1125485436	83.6844886477	79.3464352623	119.4741004642	124.0559282636	118.3747962649
pom1-tdTomato_tea4-GFP_01 63.tif	2	2	164.9060338496	383	1	640.6898483596	31.1190597814	893.2772408945	146.3582450698	98	299	77.8105585414	107.7547927536	149.6321731247	107.1806960739	61.3054112432	105.5453607875	34.0063593226	26.0020665167	8.7125157354	24.7632156052	16.1986404099	27.0984410284	47.4421910284	64.4315912562	94.0118321417	122.6770949997	171.4212152797	239.9985264776	262.4391799607	185.9186924932	158.592418893	180.0015782354	171.9767369268	188.6913568812	204.4850580531	188.9760858851	194.7333490687	184.8854283331	136.5378331182	166.6590082484	223.0632237432	238.9229446091	218.7700311976	167.0000320114	159.6524367966	98.4279494919	82.9230666794	93.227977975
pom1-tdTomato_tea4-GFP_01 63.tif	2	2	164.9060338496	383	2	512.7805788978	17.2107900558	773.2677939491	128.5721515587	98	299	23.7212012942	49.0067339277	51.2434079186	49.5506588951	45.2617184655	50.291991903	43.7565508222	24.8028154707	40.1815182701	31.9844560957	39.5544430748	58.5320838626	43.3698727623	47.7165422773	105.943175985	127.903747274	163.9071042076	214.5391639407	163.5823768313	133.3704831139	98.1331173912	73.7487179772	66.8541867272	55.6813351647	70.8823239342	41.2713416751	28.4091387128	34.1222531334	40.093200399	44.3733314212	29.8329261477	53.8324378665	16.1942441002	26.1364336347	27.8054603274	16.9285682376	34.6066077884	29.2073971764
pom1-tdTomato_tea4-GFP_01 63.tif	2	3	164.9060338496	383	1	640.6898483596	31.1190597814	893.2772408945	146.3582450698	285	84	154.3825596807	130.3949294724	84.0444859502	75.5790318487	89.5631830531	96.5239781377	115.6727411586	92.9862177211	67.1993728318	39.1047073044	23.4418044724	41.387361113	55.1023879685	92.9520176885	104.3606887497	91.9704706508	107.8379836716	72.808829212	15.5373244919	34.8837193487	22.8308018682	68.491263294	37.2177647588	2.8009149867	-0.1906621617	36.9193231898	47.0091872849	54.5144159633	42.3651646612	36.6603510219	41.7850865362	41.7992873825	118.1860671677	206.8761509893	283.1625075974	294.7695225713	257.3437209763	224.9815180141
pom1-tdTomato_tea4-GFP_01 63.tif	2	3	164.9060338496	383	2	512.7805788978	17.2107900558	773.2677939491	128.5721515587	285	84	53.2398678795	91.9892982181	58.4581702884	62.9624224043	57.2985226647	30.3734738365	29.8108517662	48.2602943118	76.2439165449	58.0985511477	47.9837033287	108.2711789147	75.3913978274	83.5445960696	44.0512692467	77.0262041425	64.9832964277	49.3837480878	30.0604448652	60.5582679446	82.6803586022	65.7368771569	61.114684774	58.3319495852	67.5001014407	55.7866818444	64.6000973717	51.8282671308	23.1811215416	12.7976885175	38.4477943118	31.9361772871	49.7653195397	49.5057980553	69.6590776777	68.2425737714	66.7281491295	59.5221147871
pom1-tdTomato_tea4-GFP_01 63.tif	3	0	174.3932338137	396	1	562.8858549446	49.6281719349	809.720996618	137.6436349267	300	107	109.8213390658	166.81712764	223.3493948926	289.0738211622	340.0030000359	326.4825125684	327.1983939161	331.8110444695	279.0844616244	184.8596691439	150.8390392611	156.5251354525	192.7381684929	147.4288830111	143.4504487663	116.4865815788	94.5762829135	110.4916068067	86.3712861687	77.7910859734	76.2620739291	128.1105643262	114.5285534213	122.296823278	119.8048188835	114.4988089551	114.9511404981	100.2346284538	100.1280814161	113.4927257846	97.7628877312	78.2447399447	57.5818981478	32.8570242872	21.5247895866	41.3125906934	36.0730480502	32.6446422885
pom1-tdTomato_tea4-GFP_01 63.tif	3	0	174.3932338137	396	2	493.4409761705	17.7233169001	787.6665793596	107.010889208	300	107	79.3958158217	53.6456327163	76.0586983087	77.1963529311	88.763878159	105.3616157892	116.1011380873	93.7979256036	125.1671374363	135.4098132176	123.3193387709	76.0617907566	72.2178576512	49.2002693536	64.8307116551	43.2420682631	46.0324735366	45.8364896498	22.0313342137	42.6540250502	5.8133573256	21.2651598972	33.6002835952	24.2001879734	44.0462776544	51.2745084487	55.8247302097	60.4111153009	69.9643176121	80.60412881	73.9611030939	59.3598457696	57.5235827488	88.0535917006	119.6885811212	240.429120672	309.8425321303	282.7770617527
pom1-tdTomato_tea4-GFP_01 63.tif	3	1	174.3932338137	396	1	562.8858549446	49.6281719349	809.720996618	137.6436349267	95	288	154.0354503939	98.7219534864	81.5892427116	114.1927990267	117.4820039421	128.982349808	143.3869518588	181.0607596387	183.5521740267	217.501087601	172.2329601596	173.9697562208	167.9680879265	127.9722586622	111.7372122754	159.7019949903	201.4226981153	258.6793306023	253.2821341504	310.2556855827	380.319853877	335.958912308	269.1250093132	230.5439139356	246.0946951856	251.6733898471	225.6312348991	222.8889456739	163.0071097364	157.4340099642	193.1382539421	203.409677282	199.080799515	202.6121715853	239.1493419955	233.3551728874	256.4407645215	293.0668834994
pom1-tdTomato_tea4-GFP_01 63.tif	3	1	174.3932338137	396	2	493.4409761705	17.7233169001	787.6665793596	107.010889208	95	288	160.6502713881	135.7755765639	94.818179103	62.7062609715	74.0243355157	56.0974454604	101.0569893243	72.4363024754	99.3147611342	67.5874458673	82.1637805027	126.3071113946	126.9280627293	122.4520292006	140.0323514663	86.0309883478	73.6434354506	51.2326688491	52.7742134454	72.3731921238	59.6812772475	66.3043851577	87.7723823907	97.5726143243	99.4046048842	78.0574165704	122.117393784	163.846295965	139.5886258803	164.4848457696	142.255679103	211.840050034	176.8032254897	202.3211494806	224.7669299168	255.0449653985	285.3557767592	386.3201729181
pom1-tdTomato_tea4-GFP_01 63.tif	3	2	174.3932338137	396	1	562.8858549446	49.6281719349	809.720996618	137.6436349267	101	303	206.1720674187	248.50853389	282.0352876335	258.620635127	386.1267386426	688.7257580111	512.9401948601	564.7558686882	624.1987804721	584.7377412468	453.2178030958	363.816354528	274.51046667	267.6219575554	270.2875866244	187.3365368197	126.7055960645	156.184701696	126.4481904655	143.367501989	146.2469168653	107.1102591504	83.6065360059	132.6927990267	182.5944103549	196.3844087273	213.433928584	239.5008638054	252.8714489291	223.0006196648	249.1739188184	229.6583141635	243.0486543327	245.8248791049	194.021412308	169.3891694695	118.6356904655	128.3304943392
pom1-tdTomato_tea4-GFP_01 63.tif	3	2	174.3932338137	396	2	493.4409761705	17.7233169001	787.6665793596	107.010889208	101	303	79.0512723647	79.8191963556	92.1759264988	89.3396024428	130.3999865574	212.8270902358	179.954145086	181.0262682957	176.7890042983	172.4451118829	161.9327014012	118.4030179702	175.3970365248	201.9623034519	169.4662910821	130.4719673517	87.847862534	107.7953112644	69.3770576837	65.9377774916	75.2415596368	102.5772936863	141.5230537775	186.4584989272	249.6788968764	308.9693224949	323.2632881525	218.0405708673	192.5847806655	193.6953967137	246.524437241	239.9483874363	175.9828722996	160.4689969741	161.1759264988	155.2663806004	106.3666817071	138.4395576837
pom1-tdTomato_tea4-GFP_01 63.tif	3	3	174.3932338137	396	1	562.8858549446	49.6281719349	809.720996618	137.6436349267	294	92	279.1672659864	307.2548310905	282.5048921257	275.9871308952	250.964771683	219.9946789096	136.3229056348	108.5066214551	97.0328258822	95.3274222364	108.7303763379	107.124948278	151.0247082064	151.1314180046	214.665943558	249.985076045	199.7562145541	221.8053681999	230.9478852898	228.6397187859	197.4151297559	138.3526297559	118.9863781283	102.5216767937	82.2727143913	77.7700695346	75.2581676791	61.4169608106	35.3033540398	40.8828218132	108.6736136426	164.6358939161	263.9844453484	352.8914481153	369.4356782585	389.0478812208	367.1109508822	266.1967459668
pom1-tdTomato_tea4-GFP_01 63.tif	3	3	174.3932338137	396	2	493.4409761705	17.7233169001	787.6665793596	107.010889208	294	92	111.370547267	154.7865018569	153.1777982436	172.3957954767	250.4006375991	384.6480537775	369.3725614272	305.0820544285	201.7863594415	109.426007879	133.5484444025	111.3407010756	110.7485990248	96.3889798842	118.7363513035	176.6680733087	207.9843574884	209.6714098972	180.0794299168	170.3863146824	95.1659981134	67.5522692722	74.2853421889	86.324445379	96.8099190118	78.3072945001	79.3653389337	92.5602038426	120.13731159	120.4594551446	140.0374580743	101.4208605808	101.5958076837	67.8491849623	93.0099515639	114.4671252293	132.3487780613	160.0460640314
pom1-tdTomato_tea4-GFP_01 63.tif	4	0	115.5724880757	280	1	522.1958278568	20.0438478346	705.3126970166	84.4375836556	224	87	131.2562188555	136.9446750729	170.908359155	158.7038710365	169.9969008216	136.8168267656	150.8760105221	63.9317356198	50.0442437578	46.3244154701	110.3780450274	104.075168237	74.3653497148	52.650180444	72.4278090247	84.7668593177	66.7413669675	60.1641574948	79.2973565508	84.5864800859	120.8914931068	84.090793237	80.2726373125	68.6410048255	72.6582574297	79.8305393307	93.0276625404	70.7940809974	64.4063856849	73.9890476315	71.4902479896	87.4578383216	110.8274875729	144.3667738685	187.9049208412	201.4336480547	181.7766249427	150.4999932695
pom1-tdTomato_tea4-GFP_01 63.tif	4	0	115.5724880757	280	2	469.8474638325	16.3655583536	680.0764933529	75.3365178234	224	87	31.9376618999	52.8853039084	36.4578848817	47.7307832378	53.2932425477	47.155079299	49.4264822938	32.0454499858	39.4616181987	28.8007803895	31.9330944357	34.6605928081	38.0531709331	42.7632437684	37.3044730164	45.124042922	50.7704866069	31.1327912944	43.075987909	17.6521190939	14.8946626323	27.111144159	24.2335094748	25.1014802593	29.2420442241	44.8917736349	28.8557425477	35.2516267437	24.1998791037	19.7933341004	15.961119745	30.2491649923	9.7178132671	35.2224824565	43.55001745	39.9419038433	49.6319673198	44.8303620952
pom1-tdTomato_tea4-GFP_01 63.tif	4	1	115.5724880757	280	1	522.1958278568	20.0438478346	705.3126970166	84.4375836556	55	192	179.8273451576	183.0239597409	198.841566349	210.858778263	228.3502943763	233.6670464922	296.4597507565	301.544711694	242.4248589922	217.5238987057	183.0791762122	163.5760430742	132.4879286537	160.5830824622	167.2522515703	197.1723158607	196.5964288164	205.5205417721	205.1924778073	194.9020725339	182.6506890703	232.6479221432	237.6038547604	243.9127536862	234.0658298581	235.4121433346	268.0266249427	286.3614027747	346.4644301185	469.3969659258	622.4102512448	756.3908827552	935.1639947344	1145.7657606849	1354.9676649818	1561.0402154375	1787.4520399818	1801.2434218177
pom1-tdTomato_tea4-GFP_01 63.tif	4	1	115.5724880757	280	2	469.8474638325	16.3655583536	680.0764933529	75.3365178234	55	192	75.9827261903	59.4354951519	56.8398021994	44.2353303569	28.3836356141	36.4592480002	38.9122509298	60.3861380555	64.8221528667	74.0610648133	67.1914664246	66.5163769064	94.534779006	105.2423799175	71.7387788433	52.4846284526	36.820108189	58.9851879416	46.2315665223	61.7475577332	75.8509818055	81.721872105	104.9207449891	125.2142630555	146.1291393576	211.1060070334	300.8359671571	396.1300141948	380.9788301128	242.6357718446	196.1572969097	151.6581310568	123.6098115581	124.7369681336	163.1136974631	268.7883190451	277.3125296571	288.0267834006
pom1-tdTomato_tea4-GFP_01 63.tif	4	2	115.5724880757	280	1	522.1958278568	20.0438478346	705.3126970166	84.4375836556	68	210	7.614637638	3.3815240313	15.51187478	-5.3263922285	16.9576959063	25.9530368893	9.2691786537	8.1779717852	33.2874892005	10.5108982175	27.6869236081	28.2863905677	46.3333469479	34.834567651	37.2838881263	48.7983534583	35.8390028724	31.254489526	18.4146050859	19.1221246172	22.9893934974	30.5504896888	26.6897515703	19.3471205482	26.5785251706	32.1984592526	36.2484673906	55.4253676185	44.0330336341	31.7954441159	21.9577976315	20.6022271563	33.7470228919	50.7068617591	68.3650648841	73.9459568112	64.9030490964	64.4105360755
pom1-tdTomato_tea4-GFP_01 63.tif	4	2	115.5724880757	280	2	469.8474638325	16.3655583536	680.0764933529	75.3365178234	68	210	3.1966849305	-3.120311326	-12.3379220031	9.3963817892	3.2321565288	13.235157424	23.3625581401	5.9620250998	4.0575552918	14.0995576519	5.7774242697	-5.7180794738	-2.4318144185	-0.5821440083	-14.825389451	-0.6744800272	-6.0192574523	5.9991548198	-3.6063139302	-10.8321541808	-7.9569507303	1.1187532085	13.3308707215	10.7155244487	14.091399286	-0.6007902485	0.334380243	4.1528209982	18.5294486024	6.5412894227	1.2226553895	-1.0626127583	4.5704133647	6.4912507671	9.1784862814	19.694721633	10.7961824077	18.6497387228
pom1-tdTomato_tea4-GFP_01 63.tif	4	3	115.5724880757	280	1	522.1958278568	20.0438478346	705.3126970166	84.4375836556	212	69	19.733371362	14.2668593177	20.2529636471	33.2170139401	51.4970025469	96.858778263	81.4246148516	78.1133355547	35.2385390052	73.728305444	53.493930444	66.4063653398	106.9185113359	112.6201918372	137.3123101641	164.1545342852	163.3067356198	206.4130995521	199.2613661537	151.0488213945	131.9396295	96.3760715573	96.2384983151	97.2706434974	96.3664686927	61.9690891354	59.2534926185	56.6588677813	95.445102319	61.2381524492	63.4093153724	65.8687676836	117.5584039141	90.1684503008	95.0167169023	111.3831312904	145.8714328854	162.893161401
pom1-tdTomato_tea4-GFP_01 63.tif	4	3	115.5724880757	280	2	469.8474638325	16.3655583536	680.0764933529	75.3365178234	212	69	15.4607128439	23.7028799989	11.9356782573	27.4757580099	28.2133373556	26.9620759624	15.9266247091	16.9788199403	3.9307038921	10.8688854513	13.7272126812	25.893553827	18.7418712912	24.8514700867	39.665424758	43.3058056173	49.2345165548	34.1341645854	28.5302217144	35.2840872742	32.6233206727	32.583006952	22.733784133	32.9060253439	41.950581008	26.9864696798	26.1868786154	23.275206659	24.4851269064	53.0726920106	65.9667248068	46.0184012391	52.2527965841	46.6658011414	48.6273388205	58.0743399598	51.8006684917	39.0924979188
pom1-tdTomato_tea4-GFP_01 63.tif	5	0	142.705991465	331	1	600.892240494	32.6340294143	766.5554578759	72.7477803363	255	88	232.2592691088	185.3979002937	181.8579833016	148.6530272469	148.2165038094	156.3313109383	147.5879230802	119.8628050789	118.8195718432	88.0923176115	81.17768545	82.4686196948	82.5008462573	77.6040770516	166.6096109057	239.2047240242	253.8509032234	216.4284992521	160.702669174	115.8841673836	105.1733519539	65.7059243823	50.6410643562	47.9551716154	51.4904702807	49.3063272143	87.2341022794	72.0687987312	72.3599974617	73.5626748706	66.6027546232	130.9928709969	99.9168618823	63.8170897469	75.7622801766	96.0068683927	151.9585082039	124.3384520516
pom1-tdTomato_tea4-GFP_01 63.tif	5	0	142.705991465	331	2	486.4581673435	18.1700883237	666.8186785117	60.9474398728	255	88	126.7473787177	126.1553783921	111.2553946682	101.9506664781	116.8154329169	77.4655183661	55.3793774156	76.7074820705	104.096337051	102.0503165432	103.9569734442	68.4047883856	49.9385815171	102.9780102281	87.1816845445	96.5244376369	62.2916292059	46.9680716701	36.9958935289	31.4680614976	48.3380667873	44.8306815334	48.7591585028	42.8117911526	34.6336295315	20.5614859768	23.7894421128	25.5565319566	18.2310518134	20.6808198798	48.5131868231	59.3189729559	50.6319408921	62.2182852932	42.2991772203	26.4542166897	38.679141413	23.6793753811
pom1-tdTomato_tea4-GFP_01 63.tif	5	1	142.705991465	332	1	600.892240494	32.6340294143	766.5554578759	72.7477803363	76	244	298.6547158862	311.6321328784	278.8903726245	188.0384642586	116.3845335945	99.0840168302	71.7786172534	64.9684569344	97.5034300789	68.7907225594	48.0190347338	49.6147175138	80.4099649096	100.5857258146	97.3750731453	84.024182032	102.3803628588	107.5924600268	74.932751368	70.8616250659	87.6596190437	63.5036945646	54.6134154305	71.7503172859	94.4826577807	86.0624103849	94.1177082365	139.7369098966	113.8458576505	80.6195392911	64.3101927742	54.6166502937	47.7325560555	83.7019367521	64.2498900398	105.2322305346	80.3463866219	65.8864867195
pom1-tdTomato_tea4-GFP_01 63.tif	5	1	142.705991465	332	2	486.4581673435	18.1700883237	666.8186785117	60.9474398728	76	244	164.6332226304	103.0488720445	64.5716991929	50.3455842841	50.9253979234	17.8584932196	22.9106986233	19.6172110744	5.1893444566	29.1084932196	39.3182405341	44.4336580145	40.7813752997	49.3424918361	73.5492179104	82.3034903713	88.0728588609	70.4445629624	46.6701387274	21.436180801	40.8568452704	45.9341056057	44.3558585354	46.6171296942	58.9922924546	46.0790132391	46.5841096747	58.6840242255	84.8913504787	103.6028576402	99.2337475328	96.3013948309	112.6130199937	96.8772615302	73.3434683986	68.3315665432	78.0529207098	99.917829564
pom1-tdTomato_tea4-GFP_01 63.tif	5	2	142.705991465	332	1	600.892240494	32.6340294143	766.5554578759	72.7477803363	85	249	293.8230305021	445.6334349617	498.7603067065	483.6650104825	365.7931029305	234.9122639005	151.2744058276	108.7820352221	68.4168008471	67.1469440763	89.069877019	91.8310667976	71.742525131	69.3328164721	116.7302367195	112.6436074878	121.1950397794	120.8559487963	115.6602700854	100.5864785815	91.3791218107	70.5973224943	71.9284382169	81.9276040698	109.4303099617	122.2052123055	133.1582355802	124.6898314461	121.696423243	103.9796874031	86.3481769865	79.2178262378	66.5941893562	71.2768472338	93.2131875659	117.5317910815	153.7938760424	163.4590982104
pom1-tdTomato_tea4-GFP_01 63.tif	5	2	142.705991465	332	2	486.4581673435	18.1700883237	666.8186785117	60.9474398728	85	249	81.0723502346	60.0892773179	56.1203035223	56.0961742906	38.2186616766	42.1739534247	29.6036816148	33.6541169989	43.6706473537	36.7053661851	38.5106640367	44.8165518947	42.786970189	47.4442577867	37.1844311265	35.3987764227	48.1605562079	79.7614778387	97.0914949286	91.7513256578	76.1518790432	57.5027294664	52.2847525783	42.0749544012	55.9409822333	33.0268790432	20.0482718654	25.4082877346	27.136365941	34.3882071682	32.0843029527	28.5855134833	51.8358186591	64.4969718166	56.8695507554	62.8628775783	64.0314668524	72.1867199449
pom1-tdTomato_tea4-GFP_01 63.tif	5	3	142.705991465	334	1	600.892240494	32.6340294143	766.5554578759	72.7477803363	247	83	348.1990274096	236.3048420255	190.1173827156	146.6603921557	119.9790160164	106.0935179695	80.979626368	62.0199502612	82.2590656583	83.5891844734	50.9597492521	74.1340249682	75.1512775724	97.0607420906	95.4832477872	104.8251667325	76.6971963549	39.3767210945	61.9895750984	23.0319334969	34.9181843107	68.1060098315	73.6668822273	84.8779417976	47.5531737312	60.7924111987	90.4874795581	62.9090290372	62.2434610034	84.4778156583	88.1709308927	61.265189519	94.9395466154	87.790193588	140.6268431648	116.2709471687	142.854646713	145.181205144
pom1-tdTomato_tea4-GFP_01 63.tif	5	3	142.705991465	334	2	486.4581673435	18.1700883237	666.8186785117	60.9474398728	247	83	125.1987336981	91.1382682033	57.2435436753	70.8910758205	61.9108308661	46.7250296779	69.102216771	94.4648876695	82.1664461005	81.4315929917	76.5618827053	78.5893078355	73.7712943264	105.6384106187	53.6202424872	56.9782747137	32.6087475328	38.2703177639	32.2388541408	28.4253674058	45.4293245184	54.4496085354	26.9228141018	27.4070365139	35.5619946031	26.3200105536	33.7882824449	40.6431510158	44.9084098049	66.8114859768	47.7735831447	33.4674002834	46.0461864976	50.9413891343	31.9521211493	36.2802258042	39.5536531317	45.696332982
pom1-tdTomato_tea4-GFP_01 64.tif	1	0	156.1601741802	360	1	596.4114157187	30.7271108034	794.9638109017	107.6211760047	285	105	54.7815164102	37.2138080769	44.9874897175	46.512697237	46.2311013711	30.6047789428	28.3860289428	16.7700418008	38.6680520547	28.5768044961	51.8627338581	67.1279519571	109.2488015665	117.2986672891	122.65643503	126.4389260782	148.0347309284	176.2175108764	167.7405618204	113.445884086	110.7614358438	84.4414081745	90.7277240925	80.5194517943	87.1152362995	73.9479999714	62.4659443073	45.9093036823	34.4682636433	26.0143044961	36.3069680704	50.378684379	62.6167011433	85.7000751667	123.3266620808	140.4882831745	121.9032408568	140.8536396198
pom1-tdTomato_tea4-GFP_01 64.tif	1	0	156.1601741802	360	2	498.7138818839	15.279051038	711.7357716846	73.358848444	285	105	45.5334020516	77.1261042814	65.5457413257	45.3724421721	46.3825536629	18.9331518075	30.2541865568	42.9076391122	20.6770584644	34.2496597827	32.5121516447	31.7072200041	9.5304621916	35.6121882658	34.8465225757	20.2037206551	39.0604101083	45.4701391122	21.261073357	6.8318029305	12.979243523	28.140600131	46.2139745614	24.6976680021	14.9006607593	14.8123835783	27.9406489592	35.9265396656	27.5990250171	19.0232396981	27.6963455738	55.4387060067	77.7154190601	58.138819939	36.3304499846	46.3373266122	44.3578140796	47.7748062671
pom1-tdTomato_tea4-GFP_01 64.tif	1	1	156.1601741802	358	1	596.4114157187	30.7271108034	794.9638109017	107.6211760047	75	253	77.9640929076	71.0466327839	68.5234801146	67.5737323933	66.5552183959	86.9141051146	138.757224418	120.4041156941	91.5867328816	94.6334858113	124.4964822305	121.9829731159	148.249778129	149.602907198	142.7491677774	143.659181612	113.2288430704	128.9410012735	122.4282856159	88.2245706094	111.955649711	103.7994404011	144.177146293	159.9965839558	131.7474994831	191.3499775105	229.5125955118	239.751365043	290.2716287149	294.0426858438	280.6710224323	265.1029682331	203.845888155	217.5126362019	231.9217548542	285.1450214558	346.6164163126	382.1918761107
pom1-tdTomato_tea4-GFP_01 64.tif	1	1	156.1601741802	358	2	498.7138818839	15.279051038	711.7357716846	73.358848444	75	253	83.9572200041	89.8132991057	89.4059301278	54.0373795093	86.2059179208	77.8512629728	80.6698664885	123.5717423023	141.5829931161	147.389979607	130.0751195809	114.5265355965	125.2735041838	128.9555720549	149.3735001148	145.7460587085	160.4449926278	114.849757439	99.4972590666	75.959905551	66.8266861499	74.1165827971	86.7810725432	46.1011205575	30.835485385	78.9264175952	88.6525935393	67.2820084156	69.8767349781	107.8480484546	138.9646459481	88.8496557137	97.4416153491	89.0084285002	88.9615941903	147.5209000171	174.6307022632	210.3541926603
pom1-tdTomato_tea4-GFP_01 64.tif	1	2	156.1601741802	360	1	596.4114157187	30.7271108034	794.9638109017	107.6211760047	75	255	23.2762673868	46.0148538126	43.525575655	66.6523253295	70.7209491902	55.1003844115	32.9279397501	49.9797992878	62.2326882852	26.8406594766	54.1470152709	64.0511290404	51.637290336	90.8082904988	130.2768980834	105.3826313191	100.3320535196	123.0960916055	173.1592019571	184.2428404662	120.9728819701	90.7442239297	67.7678038451	76.2170836303	101.5797545287	71.2441425495	78.7668883178	100.165427543	133.318951306	196.684165336	213.486920056	186.9385598672	246.5475076211	276.2652200235	253.0346495482	241.9883442097	280.0568663451	299.8933124714
pom1-tdTomato_tea4-GFP_01 64.tif	1	2	156.1601741802	360	2	498.7138818839	15.279051038	711.7357716846	73.358848444	75	255	13.9951330087	45.9388891122	61.8420466643	54.8742020191	46.7820287606	9.3128108244	17.6396540861	9.7700251799	10.4316259286	36.7076879403	27.9116674325	23.9229487639	24.7092951994	23.5811213713	32.6198176603	13.6714940926	11.8596349618	29.9183406096	10.2611038745	21.5499018889	15.7971451343	33.0285701018	44.9745743335	43.8006648283	26.8025162281	23.9969335458	25.0937454761	26.9608312508	41.6234390796	51.9914810718	70.2557022632	44.7849381031	45.7452245614	52.445074008	44.3926956714	34.5444392424	49.9299576343	40.5922704598
pom1-tdTomato_tea4-GFP_01 64.tif	1	3	156.1601741802	361	1	596.4114157187	30.7271108034	794.9638109017	107.6211760047	285	105	51.6241677774	66.1987934284	48.0484231485	50.7589944376	52.2724018269	33.5102151407	27.5257384154	94.4850890014	42.5670999063	63.3387266967	59.7734190795	66.7991352253	74.7293720417	80.5724099649	74.3659076863	68.1739724649	73.9945291055	142.6232522501	32.1821511758	143.4745909545	162.9797179076	176.7601337605	150.9055601928	103.895509737	55.8909524454	32.2749246133	53.7621682657	72.9181334349	58.1318582071	49.8408629271	65.2240416381	44.7480487995	17.4952208373	31.6888243529	30.5754006876	50.2639586303	49.8895079467	55.5609150105
pom1-tdTomato_tea4-GFP_01 64.tif	1	3	156.1601741802	361	2	498.7138818839	15.279051038	711.7357716846	73.358848444	285	105	41.9346878589	23.6417699715	16.1993566415	19.4638830087	28.586085564	23.9301712574	12.269486036	18.4804947437	18.5024267098	46.5721288583	17.4232742847	-3.9306177238	11.2311457853	23.3185888192	45.0102188648	14.4405980965	19.2939611337	26.4063268563	3.4376175464	26.9483902515	9.5665034514	41.6584630868	40.3018244963	45.9857234221	36.2568212411	31.1460831226	40.1873632333	45.3936213713	36.5021622241	31.7222549976	47.0117854338	49.863042758	53.1282201669	42.4210668465	47.2996882658	60.7366389494	59.3379776538	75.8925023934
pom1-tdTomato_tea4-GFP_01 65.tif	1	0	168.190368333	385	1	608.5276386595	28.1227644942	814.1303443648	109.2758805213	348	154	460.1724549277	469.9253642702	454.5535380983	354.602244153	272.9117941204	280.6702373171	190.3113505983	253.7550151491	228.988169446	187.7385356569	225.6758728965	229.3033143027	251.1490988079	207.8678284629	202.8157247845	188.3598125124	215.0156759564	189.8938701296	162.9974467897	212.3804220501	255.5596009238	276.0044454876	296.4404806439	324.9596253379	290.9496359173	213.4323629681	150.7989197715	142.0964051231	92.9609070762	51.2784933392	84.7897848431	63.7813619915	71.4726054811	77.7325338665	156.1296285931	253.3251852337	285.0404765749	199.8915304486
pom1-tdTomato_tea4-GFP_01 65.tif	1	0	168.190368333	385	2	502.5186305127	14.6455833583	666.0386754667	79.2334402085	348	154	164.7422134001	182.8088637907	186.0494643767	120.7798110563	79.3398086149	90.8258925993	46.4754490772	71.4340468962	45.580449891	59.397629253	53.5834202686	69.6821344613	58.6332453011	65.7120009978	85.3633681853	128.5096491097	92.4738621631	85.8950657764	56.3182428597	31.6071629444	15.7414708057	51.5698297738	33.7901259978	32.1528375863	20.5285394906	54.4030206918	43.826950542	54.9282282113	42.9018406787	37.1657668669	38.1003371794	27.9918471892	17.6872003793	24.6804153044	20.9287978728	18.9610651254	34.4720717985	17.607213807
pom1-tdTomato_tea4-GFP_01 65.tif	1	1	168.190368333	383	1	608.5276386595	28.1227644942	814.1303443648	109.2758805213	37	228	452.9356792116	415.8388164186	442.9927470827	418.4456889772	475.1194967572	410.9244283978	443.8290914837	433.3904114707	501.3061219199	541.1288554811	558.5201722129	675.0848287884	785.9012350384	919.4460348431	934.1197815879	946.5830384238	966.5048320436	1012.7816061322	1159.3664043093	1240.8801982546	1322.3714091921	1368.3619690879	1368.0926005983	1438.3287659629	1360.5537822389	1458.1148173952	1447.6181946738	1494.713572278	1665.2435201947	1821.8672181113	2055.7246399863	2245.6243795697	2282.1263326947	2467.7308248822	2584.7458802207	2674.8467916791	2696.3591614707	2572.2662252728
pom1-tdTomato_tea4-GFP_01 65.tif	1	1	168.190368333	383	2	502.5186305127	14.6455833583	666.0386754667	79.2334402085	37	228	194.1313125212	171.4737197478	181.0597182829	172.8925429899	149.4619196175	149.0805923063	156.0846613168	224.6448216358	276.5118870655	321.4640965381	365.0067804574	373.5532892465	319.2256728728	346.2571466683	333.4558771371	374.6474664925	441.2690485238	535.1958877165	613.6530410368	685.5786595264	728.6416478076	707.618332378	809.7238825082	1046.4128066618	1219.7498834847	1160.4093073129	1014.268356792	811.4456435759	811.0656793832	1053.4351048389	1376.3569391488	1494.5842340707	1419.8188125212	1415.8571832894	1515.413254253	1745.984746766	2127.4167536019	2426.648036154
pom1-tdTomato_tea4-GFP_01 65.tif	1	2	168.190368333	385	1	608.5276386595	28.1227644942	814.1303443648	109.2758805213	94	285	-10.4001972532	21.6992290163	73.7067159954	72.8617452923	57.7334290488	66.2219137494	55.3094788535	56.8133647585	49.8370667441	55.9286398236	35.7359518353	53.6938782676	81.490509127	137.6455180788	142.0182801231	143.9795634889	106.9056295697	79.284291679	54.6091818158	5.1528219525	39.671010429	43.8696595176	61.3966980918	74.1307882611	87.6020610475	65.7295634889	57.9506124798	46.6077983522	87.4202576621	99.3376160606	82.6869609499	87.0060324017	86.9185893678	122.1314799928	134.999888196	106.295603528	95.2086284303	86.8314921999
pom1-tdTomato_tea4-GFP_01 65.tif	1	2	168.190368333	385	2	502.5186305127	14.6455833583	666.0386754667	79.2334402085	94	285	15.7320612191	14.9129999398	32.887090516	26.1086176156	39.8912002165	15.16308132	81.110133322	89.473821473	76.6987970589	99.8248753467	88.5485691944	83.1992446501	77.5746515511	87.2421523649	117.4173842985	71.0795343636	51.7715713103	28.3263300179	57.5321710824	30.8086196501	31.0111342985	51.5582127491	21.6452488819	18.40917507	18.5264134326	14.2524062712	51.0384373584	3.3591771045	12.8144485075	25.6300307829	28.9381972868	26.4706374724	30.3295140186	30.6567438363	11.398443055	40.7670953988	47.08789618	21.5464126188
pom1-tdTomato_tea4-GFP_01 65.tif	1	3	168.190368333	383	1	608.5276386595	28.1227644942	814.1303443648	109.2758805213	288	97	31.2565817181	94.9865621869	79.43897511	43.6984762494	84.2540182415	102.7415467246	133.9620463991	82.7148743613	40.3356019004	29.604583834	53.4981588665	36.0313416465	42.2212830527	78.1688945436	95.7803243939	60.2949117962	42.7729187949	3.2664490684	10.1532288535	4.1439108197	48.3746644004	24.4324850384	12.3666687949	42.2752177858	38.1719869915	30.8463644329	55.0808411582	16.5905457481	-13.0178526894	-1.1112568236	0.2337749147	-0.4198709186	32.7617493613	6.6779480918	23.8653260215	26.6602478965	32.8838400189	38.2755636517
pom1-tdTomato_tea4-GFP_01 65.tif	1	3	168.190368333	383	2	502.5186305127	14.6455833583	666.0386754667	79.2334402085	288	97	31.731806906	30.6913304248	18.4672907113	20.7888137419	21.1982579151	16.5019078174	27.1757054248	38.580063335	18.2179214079	33.2658136605	9.807205669	15.3309585173	15.7338821013	-8.748661844	11.8271336475	15.3866429248	12.9020339567	-21.1478622835	30.49217271	8.1826837777	-10.6544642529	21.0457920948	9.6932021696	10.8010919808	21.9601902881	22.5368606169	43.7160903532	41.2344822803	50.2162734587	21.5866754769	26.7266087451	-1.6134181103	-21.0178472282	-14.6309148551	-0.624028055	-17.9147385042	-10.6020553987	9.3844863493
pom1-tdTomato_tea4-GFP_01 65.tif	2	0	109.6585609973	280	1	590.0791284229	20.6619341997	782.0108138754	74.37272451	219	91	203.2644384716	208.4219295198	149.2597794547	82.6394995068	83.8932836865	39.4602189078	18.486830236	9.5525650992	49.3918188427	64.6422460888	42.8500097607	47.2473486279	43.6854996696	32.8639868115	41.1392757112	42.055189611	42.020440262	48.2865738883	21.8375178987	19.5686376904	39.1664973909	39.8448828076	47.9189998323	33.0673356071	72.1624080354	45.7041764274	43.8573746696	66.9865454052	122.2154475862	236.8059423779	359.5518733675	470.7504410758	538.1905655875	547.5721166943	528.9638606722	499.8874853466	406.1001521761	348.8105810498
pom1-tdTomato_tea4-GFP_01 65.tif	2	0	109.6585609973	280	2	498.9041091596	16.2662870704	710.2247154662	82.5470457806	219	91	29.9664149289	23.1697230344	10.4352869992	16.9812362994	19.9722743039	5.2896571164	1.1881047889	-5.0647740359	9.7532394732	8.2201279009	9.9211370155	0.3355046913	14.0000453	28.6606898313	46.7655685747	32.1377609576	26.421126843	26.4965459511	27.134017468	18.3866114621	12.1868027056	19.2144618039	24.6065211301	22.282668591	61.4551335975	86.4429570839	67.7640833859	75.0079798703	98.8293706581	91.7537277544	131.4564458534	164.2330164914	154.4586838091	111.2585495318	72.471134981	60.5098719602	48.999658744	63.5201258664
pom1-tdTomato_tea4-GFP_01 65.tif	2	1	109.6585609973	281	1	590.0791284229	20.6619341997	782.0108138754	74.37272451	61	190	280.0287613883	332.3073868766	243.8152604118	225.5607031201	172.8596126253	150.1510148063	146.1876359	157.8971289013	163.7961157177	148.5465836539	181.0036962841	127.4251847282	168.4641048128	180.5934179638	241.9148290966	220.609877111	260.1577490185	332.5463395133	325.736077469	347.6138443961	362.9026627555	308.2927791292	307.5657893831	274.2167903597	282.8072648063	272.9530371045	357.0624731396	400.5955541943	342.8775976513	272.2862687125	178.5104711865	151.9818456982	166.9095393831	209.01185465	263.9306372021	297.5193416292	333.0734187776	456.3557267203
pom1-tdTomato_tea4-GFP_01 65.tif	2	1	109.6585609973	281	2	498.9041091596	16.2662870704	710.2247154662	82.5470457806	61	190	75.2978053098	83.0748540565	80.5922897662	49.5945073768	48.3974858925	24.9572596555	54.5366663938	72.7743576372	125.2768193886	86.6039067909	176.54104058	204.6796717649	209.6174159055	166.5233200396	134.353154024	134.3768763547	101.4992111529	68.0824427609	90.860966524	85.9852951372	91.1385137245	99.8250168169	126.2146855995	121.4185226763	198.5453130409	250.7997075721	287.6893763547	229.0871017779	147.4413091346	135.7162318234	95.7949264849	106.0308070188	93.2930750852	86.7083379432	85.0046025917	63.4947555865	46.863112927	52.7260177935
pom1-tdTomato_tea4-GFP_01 65.tif	2	2	109.6585609973	281	1	590.0791284229	20.6619341997	782.0108138754	74.37272451	58	209	99.5793595328	106.024326167	94.5755753532	93.0592586214	79.012241206	65.3750748649	59.7726985628	90.9794653271	101.2842342073	106.798557124	79.2308081006	92.6386450146	79.9635758414	112.6063167269	71.1608618115	63.2359960888	69.2420182242	81.9321223909	67.48841715	83.9818050081	68.7763606722	85.7949560498	104.1724991813	76.4003841097	123.143100581	188.8263891552	279.767327469	358.8439062451	483.661451818	524.9367407177	492.5371232047	527.3541194612	568.1560603792	668.8030330354	831.9425594026	834.6440974886	898.2041967724	986.2268204703
pom1-tdTomato_tea4-GFP_01 65.tif	2	2	109.6585609973	281	2	498.9041091596	16.2662870704	710.2247154662	82.5470457806	58	209	15.9978378619	21.5696660682	39.1545456255	33.0190984413	40.1017502154	69.6069788938	35.0592087115	31.8077235227	38.1138351763	24.9416143104	8.4079229042	28.1966497108	36.9016566281	31.5723210975	42.5806320513	48.7665044471	15.3441106483	18.2195785845	42.2923121457	73.1639857297	66.469568412	69.8692266151	67.5547734901	32.3634486203	24.0804896359	25.4892013872	64.5102992063	78.2489466672	97.4897913938	128.616073132	140.9287562375	248.6032557492	308.9123581255	370.3510788287	377.7332809771	372.4379115109	384.2302292193	349.1393885617
pom1-tdTomato_tea4-GFP_01 65.tif	2	3	109.6585609973	279	1	590.0791284229	20.6619341997	782.0108138754	74.37272451	221	70	148.7490372672	190.2697485302	187.9430476839	170.9117569938	140.0170019482	125.1830379183	255.4875626578	390.6887345328	462.6340470328	391.3128393506	233.4780208284	200.2353043571	151.4453059847	168.7425675407	118.2672460888	131.0855444287	114.7793310498	74.9038020784	55.7565852815	45.2556290641	36.8657161409	45.6396826123	50.8871394808	60.0423315381	84.1828141227	109.9275854443	102.2415095979	97.0569392854	116.8228287711	116.1629166618	114.0849544222	147.8877905224	151.7335953727	147.7986385042	137.2432796175	97.3732438102	38.810296219	25.6288590446
pom1-tdTomato_tea4-GFP_01 65.tif	2	3	109.6585609973	279	2	498.9041091596	16.2662870704	710.2247154662	82.5470457806	221	70	31.0936325396	34.7914373085	73.9796392128	37.6649826372	44.180892468	35.6609339719	48.6060226763	30.1193079953	67.3327682818	51.4248499875	70.505131563	67.2114100461	102.5644577349	57.335189343	24.8513738319	20.7728317583	14.744765759	21.00882419	25.545353731	22.5420985227	10.7033940956	11.5498194699	25.8197474484	35.1662847206	30.4521530474	29.294173718	18.5032903358	16.6482996945	21.3902939165	26.2856694862	34.3873947466	23.8042445188	23.6286667193	20.8906804725	33.2577967649	71.0553024615	39.6688990598	44.5392502154
pom1-tdTomato_tea4-GFP_01 66.tif	1	0	155.2320843125	369	1	645.9480377825	27.7544035541	857.951598736	102.3769736148	287	98	176.0694182722	150.7079884219	226.5588185	153.4252939232	94.718954405	94.6679697045	87.496705056	71.4444589623	91.6970020938	90.0425831485	90.8075571068	118.8477182396	193.8737802513	254.5431121198	251.0882374453	217.6528533308	114.7406625756	96.3574228295	109.1633717227	79.2039397565	82.1897389102	84.5808928815	72.9628305443	25.4612843203	9.4029957461	20.6146860131	56.9544890729	48.3317066836	45.6200977969	121.7980763125	133.2924814232	113.397095681	122.4317636498	181.5078541446	177.1585296003	172.1570851016	124.9354867943	120.9324553815
pom1-tdTomato_tea4-GFP_01 66.tif	1	0	155.2320843125	369	2	515.7421189296	17.1576567708	699.8789951393	71.2344066224	287	98	104.8388340326	95.024136767	138.7344842605	135.6148350092	150.5584792149	95.7394281081	90.1382928542	68.6775384597	51.536628629	58.681973681	68.3334832839	110.249539599	127.4419224115	121.748746142	93.0676548334	92.8947829258	83.0231398594	76.7651239089	54.3235752435	11.5270867995	28.0008213373	18.218676155	25.340563362	19.5453159662	3.0267307611	31.0779901198	21.8732375157	26.1258009922	23.4062880528	45.3916294428	9.8049900385	16.8782423985	33.6323724441	36.0652948073	33.363593961	39.5428135248	38.6087925287	37.6143263829
pom1-tdTomato_tea4-GFP_01 66.tif	1	1	155.2320843125	369	1	645.9480377825	27.7544035541	857.951598736	102.3769736148	81	270	229.6924244571	199.2586882917	211.3983570743	213.905274392	183.1308603295	233.6199757266	225.3965463646	141.9067188907	65.9794524519	109.7491464623	116.0965789167	118.028341612	102.6913461693	136.1481536237	114.9272673933	85.2256479271	77.7389942813	98.4540007917	103.5758879987	114.6387542097	56.6118377058	49.8231210716	38.9749155052	46.2318938581	74.3248707461	91.4846811302	65.0476287214	70.6775115339	76.5738941836	85.2171233503	60.3065398542	50.0039072045	65.0311085391	127.4968474714	137.0354420352	154.6134653099	122.4605518985	153.393555642
pom1-tdTomato_tea4-GFP_01 66.tif	1	1	155.2320843125	369	2	515.7421189296	17.1576567708	699.8789951393	71.2344066224	81	270	143.4516473464	126.6513747227	96.3738885573	72.5200067214	54.3622715326	80.2798944167	70.3548455886	72.7260410639	81.3976922683	77.3258131993	110.303840543	128.5949985834	120.2357863438	124.1330641758	101.4418817214	93.2644321771	105.849148974	105.6086094232	108.3278477045	104.7100091628	115.3011549961	148.3574294102	118.8037998529	70.9721348139	72.0362217279	44.5599644037	25.389391487	58.1981886875	47.6944045079	111.7349115066	76.2268141758	45.3859124831	60.1764601719	68.5865553868	95.6562575352	87.1339593581	42.8430454584	64.7739129714
pom1-tdTomato_tea4-GFP_01 66.tif	1	2	155.2320843125	369	1	645.9480377825	27.7544035541	857.951598736	102.3769736148	106	285	48.3000904727	56.2672739037	71.3586435326	33.3933725365	32.6958831159	51.9575611758	105.6413176862	33.1994028099	31.7112029401	25.3054412214	48.2882903425	56.3058074323	36.4271046328	20.2696542748	-1.1750478737	12.9003508894	23.7868254987	12.9483041771	19.6516326276	30.0900278099	49.4566863386	38.432618142	42.555665017	23.8348194766	43.6191619245	38.4512542097	44.0766204206	20.4083668399	24.4821176537	37.5058196394	52.866618793	55.6439421979	23.1117563256	18.0956023542	42.0450245547	49.0840463646	46.9557708112	54.6467701602
pom1-tdTomato_tea4-GFP_01 66.tif	1	2	155.2320843125	369	2	515.7421189296	17.1576567708	699.8789951393	71.2344066224	106	285	-4.3936692226	12.126085823	16.846402392	10.5921807937	12.0816827468	10.4739455235	29.7035190912	-4.3475876796	-8.9316127447	-16.4734421718	-4.4056931484	12.0644199701	32.8099745762	5.03018942	12.2294590326	18.0237298659	14.7617364577	8.5329156569	-2.6170070319	7.7436191889	13.352088834	13.3278782221	16.1813429844	29.9690016758	17.83000428	13.0617344232	23.4058506342	19.5434849115	2.8330458653	20.0006178868	23.8701043777	9.2794468256	18.0991896641	23.5027134271	25.8906935704	7.5159173659	2.5125807774	26.9472935053
pom1-tdTomato_tea4-GFP_01 66.tif	1	3	155.2320843125	369	1	645.9480377825	27.7544035541	857.951598736	102.3769736148	263	83	48.8194386172	29.8014739362	30.407227517	40.1811126081	81.5455535261	149.656088194	182.0532643008	126.6241871524	96.1761687604	91.623658181	66.4577849714	84.1232105899	79.3816537865	75.9336557396	84.9962574649	82.6087045677	73.2402149844	98.0473438907	111.0138559349	91.8524993269	83.1016448347	38.3543507266	4.7675383894	21.548259418	25.8284921654	21.9200245547	18.7379770287	6.9300953555	48.9721078881	62.9899098086	61.2356983828	56.8874928164	74.4481414167	102.8351653425	124.540426573	155.8102426537	184.3108530052	248.5493173607
pom1-tdTomato_tea4-GFP_01 66.tif	1	3	155.2320843125	369	2	515.7421189296	17.1576567708	699.8789951393	71.2344066224	263	83	20.2000400873	-10.6956203131	3.661242073	6.6228204421	23.6255568516	23.01166525	15.2055535964	16.9111200027	33.9283726068	25.2008844069	25.1021396967	19.5804925612	37.5982334467	50.3990146967	35.5993320795	30.6652195306	19.1404697748	18.0965753249	13.2213210118	7.025703336	21.0917026849	37.255378629	36.2101719232	27.1815464349	24.5153477045	27.9639357579	28.8494541498	14.958930875	18.743486946	38.2548293125	26.3781406732	12.6024448724	18.3631260248	23.730781461	41.3185500157	51.6739373855	57.2409946771	57.0432000808
pom1-tdTomato_tea4-GFP_01 66.tif	2	0	153.1828972177	353	1	626.2974561119	24.3262172521	809.8470983568	113.2445529604	296	120	58.7328173256	98.0690193112	81.7846768633	76.1159146563	17.6587003008	-2.5674756432	20.0687548256	17.0901985105	9.0019823646	39.9917894935	19.8178189532	61.0682461993	45.6431973711	38.0606981849	47.0762011146	100.7081387774	110.4015388425	79.509143823	75.7985928789	43.9353726641	25.3052253659	21.3706550534	18.7258593177	16.0143928464	8.4937222735	8.2639656003	-2.7441724205	-12.6932487552	5.4101447995	-31.1050326093	24.7210985756	9.4307746823	9.9132169024	-5.9117139244	-10.5526034101	4.634571069	1.0288378334	24.2509040769
pom1-tdTomato_tea4-GFP_01 66.tif	2	0	153.1828972177	353	2	509.6505115196	16.4319761313	663.5691278994	75.107435927	296	120	23.968273067	36.9603181516	27.0667329466	26.7085989947	40.5573945676	17.813589636	30.7371837929	33.2873038287	36.1612153684	36.327068233	9.7739066119	26.0510876015	14.7179882363	21.5012625689	27.6125906939	58.9280000364	67.1391002968	59.698548539	80.9949149127	11.2962759967	18.1386527057	9.9862682656	12.8928437864	23.789938513	24.3454499876	0.9129650429	10.1536673541	17.5638642942	11.4390677447	9.1660269732	10.4099132851	-10.1282438601	-14.8584176068	0.9241955117	3.712413692	2.0950227415	3.8750622109	33.7374279335
pom1-tdTomato_tea4-GFP_01 66.tif	2	1	153.1828972177	354	1	626.2974561119	24.3262172521	809.8470983568	113.2445529604	57	233	92.9387702878	75.6335131263	76.9138882891	101.1710904375	116.5035692787	118.8114306068	167.7730191485	193.6543057696	160.0164476967	253.7050666745	259.3254280026	264.0480435625	254.5400479571	286.2091967201	282.7677294349	292.1252733802	330.0701789792	331.7626431719	301.0121548907	303.5492032305	263.33415603	276.6160774167	276.4101447995	352.4359016355	325.6268602943	384.8906745847	316.7441698646	292.3509000079	318.2971280352	391.1079597409	510.4629605547	599.5366910235	652.2136522865	682.7664680417	656.5288785235	656.0462125079	686.6861864662	763.6349983151
pom1-tdTomato_tea4-GFP_01 66.tif	2	1	153.1828972177	354	2	509.6505115196	16.4319761313	663.5691278994	75.107435927	57	233	51.0267549192	81.4914155637	66.4455985064	96.1339529986	74.5351777708	82.0573335325	93.798931026	85.1177786822	76.7494111692	64.2356782591	67.4047456419	84.930970414	86.5803641314	80.7315482135	79.1587739622	70.3990693723	81.498149776	61.6982840533	80.0102347369	98.3577282265	110.1069754596	131.2172049518	161.6539928749	123.0581676796	123.9151216184	154.8959769244	129.084880733	113.769654496	78.3613699908	116.8851126666	131.2635306354	129.0972505247	119.550884151	128.7664196328	151.0453096067	246.5768037473	383.2707938189	466.3679007525
pom1-tdTomato_tea4-GFP_01 66.tif	2	2	153.1828972177	353	1	626.2974561119	24.3262172521	809.8470983568	113.2445529604	59	236	9.4536018308	23.5766893959	13.5279833412	54.502531681	52.7902310625	10.4761441485	24.766203556	18.45524978	81.6045010821	70.2087491289	90.4340705808	55.5988655026	59.5644416745	53.9190355873	100.9949022865	159.5317064857	138.5984382566	170.3831469154	187.9963060951	159.1902961667	207.8514086342	209.7680549558	150.6760139401	131.8023770586	110.5611661211	123.9910977618	105.7996711667	149.653695418	135.1367683347	172.8912442461	202.3445930417	229.5882046954	282.4690030352	306.4000333086	358.7323697344	458.6898689206	461.8420499102	530.731026961
pom1-tdTomato_tea4-GFP_01 66.tif	2	2	153.1828972177	353	2	509.6505115196	16.4319761313	663.5691278994	75.107435927	59	236	30.4259858762	26.6659150755	16.6587739622	44.3818167682	40.8364879921	31.9195161497	48.9075125689	28.0627860064	36.1969412799	34.7905895546	17.8386852578	18.8997611041	5.8972688352	30.4823009804	53.1522228554	39.4027111367	51.8109549518	60.2304088906	82.7096162473	114.8057873085	86.8372814492	85.1273612018	53.5432344114	47.4409801796	67.6254691119	101.7923595742	89.5410168007	143.0781668658	155.5006115273	163.9249889687	133.5121471718	77.7879650429	54.4108084674	56.1447969114	81.607718054	80.3072114622	75.6502697304	134.0365205442
pom1-tdTomato_tea4-GFP_01 66.tif	2	3	153.1828972177	354	1	626.2974561119	24.3262172521	809.8470983568	113.2445529604	294	117	15.1707649167	42.6234219805	58.4070320065	58.5819791094	82.1874885495	57.166594181	64.5698534584	35.6231168047	60.3213996823	56.628284448	79.7524706459	27.1786587969	-0.8668327395	24.9776089922	40.485726668	46.0446866289	4.4867439206	39.6063728269	59.7783292071	41.0387662188	52.5877977943	42.5804328855	28.7096036211	26.843555444	45.0345141029	11.5881843503	20.1175219154	17.502918237	20.761117293	17.9987068112	32.8694343503	11.9029426511	5.9011115964	22.3809089597	15.9302050209	36.6369514401	28.5027147865	14.0491421954
pom1-tdTomato_tea4-GFP_01 66.tif	2	3	153.1828972177	354	2	509.6505115196	16.4319761313	663.5691278994	75.107435927	294	117	27.0170503294	27.4870820676	15.1187145546	29.3792532916	12.6701671913	23.5261852578	17.28585933	8.819255733	0.3475760455	17.9246024127	20.4579479531	24.8771170611	30.7733369505	18.5610159869	18.2498384153	15.5162873899	15.8695283567	-2.8863005007	33.6543590859	26.4701244667	18.2941295937	61.8977062538	39.8975028033	22.4226696328	32.182130082	11.3678295449	28.2997651731	32.378236039	49.0588187213	47.6588349973	90.1056733762	27.7506522174	24.3057059283	50.3283906614	61.8866995807	66.0367850299	75.4464326536	80.688009802
pom1-tdTomato_tea4-GFP_01 66.tif	3	0	132.1968229573	327	1	598.2288559324	21.6458290124	779.6662609078	81.636982913	294	120	280.1814427329	302.9105483645	252.9968520754	193.0254979087	121.2223769777	99.4321548098	76.368556177	61.2846735272	69.4982965741	116.4650324139	196.3003392173	199.7289077395	175.3480890546	183.7299249921	189.3512018475	164.940069035	106.8024754478	92.0191705975	79.6756443931	90.3961644126	77.3347223553	120.2107192629	160.2922825767	167.7440037681	213.4299778892	219.2846531822	146.6020359947	132.3665216717	180.4068048749	200.1879328046	160.0675714764	157.2249811444	148.3453424725	185.4288996014	147.3125055585	70.4093480064	86.9954075767	91.4985203697
pom1-tdTomato_tea4-GFP_01 66.tif	3	0	132.1968229573	327	2	499.9501890255	15.6803349741	631.7596063625	57.9143887728	294	120	87.3390972701	88.1398174849	122.7111268925	149.3125266321	166.4508119511	159.1209372766	134.6556255904	94.3635723677	130.8568381555	92.699998149	80.4967103886	64.6299094446	27.2547365116	7.5877138065	25.1930910038	16.8215394901	12.519730815	17.4238038944	25.596116313	19.3478965051	23.101568787	26.6038270878	34.2360495813	7.587703634	35.1573447473	34.4583803104	14.212703634	27.3726055709	24.4987245487	-7.2819557898	21.82053241	26.0638897505	31.0563010461	26.5899110722	21.5969097701	12.7380332238	26.1191570845	21.2544821985
pom1-tdTomato_tea4-GFP_01 66.tif	3	1	132.1968229573	327	1	598.2288559324	21.6458290124	779.6662609078	81.636982913	33	207	294.1472020103	274.5571954999	260.3262384686	197.0422825767	157.5520888918	117.8605809165	133.122869328	80.9540257408	122.6067967368	148.7340346926	158.8015192303	198.2354588462	257.6186579022	278.0745905194	297.9982355389	335.1424412681	398.2626805259	424.1341404868	531.1981053306	563.9949803306	607.0756688072	672.1680760337	731.4190525962	827.523259953	952.8967544191	1165.5258234296	1506.8443048749	1837.3814142499	2125.0710301353	2115.2067723228	1963.0784357343	1792.0209813072	1725.2575535728	1794.4479832603	2048.8620457603	2420.0816909426	2981.9435073488	3427.5028335207
pom1-tdTomato_tea4-GFP_01 66.tif	3	1	132.1968229573	327	2	499.9501890255	15.6803349741	631.7596063625	57.9143887728	33	207	105.9978904016	96.8462994185	66.6171530969	54.5201885787	40.6209983117	61.4429384159	65.2140158899	57.3232077844	83.2940533248	73.9630596724	78.465236593	98.3623516646	95.1422792362	106.6760113326	93.5293235071	83.4204978235	72.2811749068	89.1727764693	91.3560446985	62.8695945031	78.4899354862	101.2859153039	151.0513571985	226.0244406946	290.6337750044	402.0599631555	665.9557557987	1032.1826234745	1209.7829245813	1130.6183331099	960.4372621464	882.6732647505	811.8733786828	915.5476137089	1181.0301169641	1691.9528871464	2339.6964581099	2938.9216371464
pom1-tdTomato_tea4-GFP_01 66.tif	3	2	132.1968229573	321	1	598.2288559324	21.6458290124	779.6662609078	81.636982913	89	242	223.8582208905	107.4449518475	77.8440607342	17.3288629803	12.5559747967	2.018580591	2.8281305585	31.2769627525	32.8652195884	27.5113174074	26.2696792238	23.5516819908	18.3167780194	30.3550674074	40.1727553957	33.4829970949	53.5332697186	49.4151056561	66.349431828	75.686162785	62.9470473879	50.9841364178	60.1058201743	52.8709568931	56.0577651613	57.2126316978	55.7879694256	72.2061009361	69.840825871	63.4511977785	57.9055434816	82.2484186444	92.823268091	111.9129490806	167.7163548423	200.8293512616	200.8279881431	159.0354873293
pom1-tdTomato_tea4-GFP_01 66.tif	3	2	132.1968229573	321	2	499.9501890255	15.6803349741	631.7596063625	57.9143887728	89	242	28.4955710656	38.567205994	34.4846050826	28.0001690474	27.8814353235	26.9184531457	3.0254986373	25.1548219608	36.0015830285	34.6243857629	43.0701560266	23.930293966	20.9497133182	9.9495098677	9.2961692102	21.6745057987	15.0333925175	16.6649232792	9.6982077844	28.8016115116	34.4095318404	24.0858929244	32.8842429406	15.4978191939	39.2979188847	53.1317811893	53.6353822636	14.4448406783	38.4958965865	58.6807313847	61.137131938	47.5587221073	49.7489381718	37.5231691288	56.9559592492	53.5550599979	64.9585023807	65.3571433313
pom1-tdTomato_tea4-GFP_01 66.tif	3	3	132.1968229573	321	1	598.2288559324	21.6458290124	779.6662609078	81.636982913	232	79	258.7862400962	311.152552759	245.9688776288	168.773259953	232.6590835207	246.0565444582	224.7907973879	111.0407160077	281.7155206952	288.0200250897	252.6327570233	172.7362116132	130.9062962486	156.3151300702	192.7896173749	182.0380101158	171.4540460858	153.3526463462	164.2896987551	184.4785415285	204.331874048	186.3420872642	158.7613174074	154.8239394777	140.8988906496	117.6697036379	105.1233169191	120.3161880129	119.8699396405	82.4184829348	83.7313694908	88.5145929608	89.7678481691	97.3036758059	117.6117202395	135.09239244	97.7663629803	86.6781468345
pom1-tdTomato_tea4-GFP_01 66.tif	3	3	132.1968229573	321	2	499.9501890255	15.6803349741	631.7596063625	57.9143887728	232	79	39.1115378625	49.9723471887	63.4145570682	74.2471579797	34.3831443078	31.2637595422	30.0998801477	32.4692852584	39.2873801477	47.2071799524	51.5925355839	58.3702455448	34.6574973352	45.9040386763	61.4510154016	55.7770855513	66.057826925	72.3686179406	69.2545839237	56.3498394576	55.4551657922	62.1326153365	63.0478578495	59.7111268925	49.974615662	38.3448956099	41.7703513391	38.2067527063	60.5170961307	59.377925802	70.104315369	78.1799989628	82.3440207727	80.6541810917	39.6446596073	51.4680645552	50.4342917688	53.0103415735
pom1-tdTomato_tea4-GFP_01 68.tif	1	0	139.9178330307	333	1	586.705160702	21.4428621861	707.8657968978	66.8680185086	260	90	-13.1331392176	35.2881254308	23.4311308019	9.0496203853	41.8622628006	26.1948026769	9.1296781652	-15.3397432215	6.6376534256	24.4925321691	25.306171492	30.331175561	43.6733793371	58.2259102616	32.5086251053	14.3818957759	7.5509631587	5.0889066808	26.943643009	19.0625191483	2.8817533605	13.601459578	18.0388985428	16.4692370845	27.2543526444	24.088174259	18.7499784582	52.8731880936	42.8692818436	17.5997302485	44.4096260819	45.5836169673	32.6983223709	41.3761788163	38.9356677485	32.5420723709	30.8838082108	28.8552437577
pom1-tdTomato_tea4-GFP_01 68.tif	1	0	139.9178330307	333	2	480.0616087072	14.8539939618	583.2118907192	44.6284373089	260	90	-3.7818947586	-6.2191099279	-20.7137490067	-10.6385943843	-0.5503578934	-16.7646116369	23.3246827967	30.7342388677	11.1891949224	3.8513348149	-4.6989072912	-4.5284055822	-5.2127317541	12.3672141281	6.3938763188	26.6765403	30.9275066899	33.6257895675	45.630285824	40.9697125005	28.1068890142	23.3297995773	20.0533815272	47.377712175	69.147050147	72.5927288579	62.4288698084	53.8755250819	32.3205832687	33.7381044276	59.6459311691	82.5358034022	91.6986045089	97.4323895024	112.8813437668	114.8843751795	138.0885174321	147.9235190597
pom1-tdTomato_tea4-GFP_01 68.tif	1	1	139.9178330307	333	1	586.705160702	21.4428621861	707.8657968978	66.8680185086	73	243	3.98113894	-3.8913789637	21.9780058019	36.995990828	29.9972318761	38.3594958735	29.6057930741	40.2747994217	48.6309395584	36.6873360428	19.8597400142	41.2390531652	63.3386015051	101.1052844478	106.5622953527	130.3907458735	186.1185697668	224.6922188553	302.9598173254	222.9318835689	182.6765328202	99.0898018631	115.844440535	115.5657336665	106.4619942459	103.7235705806	96.6754138423	94.4235624426	74.101479923	103.3987821691	78.3915189855	97.5294584386	118.6750272863	94.130776798	90.3813057694	78.2767728918	87.3527209712	157.4871814204
pom1-tdTomato_tea4-GFP_01 68.tif	1	1	139.9178330307	333	2	480.0616087072	14.8539939618	583.2118907192	44.6284373089	73	243	5.9633241541	-1.1284218582	18.2482057459	4.8415590174	-0.0920652502	7.7348899093	7.8642640955	-6.8195737951	-6.1073850744	9.0398113774	14.4929974126	21.5708172368	15.6594402837	6.4291546392	28.21660988	44.3790244308	18.5525575526	15.0209820317	34.1392478195	18.1153830734	28.9288189458	53.711889828	30.8484865076	40.1116497563	32.7641359217	63.6938641118	55.8901328293	58.7407594569	52.7747153488	72.3218548345	55.2969728358	51.1780560063	54.5594952153	54.5429038253	59.946264828	61.9545452642	8.817765479	20.2135682947
pom1-tdTomato_tea4-GFP_01 68.tif	1	2	139.9178330307	333	1	586.705160702	21.4428621861	707.8657968978	66.8680185086	96	259	23.7023506913	47.1612129959	39.4016711665	32.5132434321	44.4715564204	65.3689766678	101.9068388097	52.5998523189	39.8525785558	52.8731474035	69.425678328	78.0604846431	65.3680814855	76.5958850337	47.7409452551	54.4393298579	65.2586251053	42.5381050858	43.3175240311	56.1234118892	55.4307239009	51.1938871496	51.566303328	70.6158842199	66.11004519	73.1645902746	45.0726713293	23.2692655676	14.5894559972	30.4641711665	45.9616890702	25.851073022	15.9607531978	25.5869535558	50.2263578527	33.0315743241	28.9205106847	63.3955473058
pom1-tdTomato_tea4-GFP_01 68.tif	1	2	139.9178330307	333	2	480.0616087072	14.8539939618	583.2118907192	44.6284373089	96	259	2.3573162602	17.0671551274	8.9949607101	15.3049989588	34.3596661138	25.611334408	26.0878155278	-2.1865578446	25.1874655929	38.484554216	17.5683961756	41.7083701339	33.0043194341	20.122046078	23.115413591	46.6782798019	20.4582887537	9.2984783696	19.3577333338	21.9188396977	22.3369406906	11.2695578781	16.7131512212	18.6551067876	19.2528851079	28.3811097987	38.1621054855	29.9743409998	15.4063986984	16.0460573084	3.9339052088	7.1527671066	30.5791281906	20.3875795252	18.2887636072	8.7846844243	11.3208274093	19.1554526535
pom1-tdTomato_tea4-GFP_01 68.tif	1	3	139.9178330307	333	1	586.705160702	21.4428621861	707.8657968978	66.8680185086	237	74	56.6380603267	47.9426461014	59.9775175207	57.3555285884	138.0610136144	278.8048287186	286.5484403722	202.4075508866	140.0423775467	88.4584542069	109.390542423	131.8091622147	131.2157987707	146.4000028722	109.1361682368	121.668659285	91.9861438228	102.8309314204	100.1429838293	99.7658679439	99.368651147	85.0881132238	81.3706653071	63.8275134517	47.79951866	58.5785713944	91.5335477941	75.8345935298	116.6732776118	103.1845894608	75.9475289139	48.3928007238	34.9261055741	3.4892566157	33.4055977616	26.5261625402	44.2964669022	55.5809721105
pom1-tdTomato_tea4-GFP_01 68.tif	1	3	139.9178330307	333	2	480.0616087072	14.8539939618	583.2118907192	44.6284373089	237	74	14.0464642095	22.0135052251	24.0776735194	22.0791078455	19.6982891606	35.9288189458	23.0322125005	43.112280453	43.7590801763	33.6203777837	32.0669821945	31.7885805018	33.2383587407	25.6427980311	40.9223492192	20.5799216476	28.9903729009	32.930466895	30.3008180506	21.4605979171	11.8446006027	4.6311199712	16.1780661789	-0.4613584631	10.2409832524	-2.8858172847	-8.5064227534	9.0275941737	2.7235271977	7.3214987961	-7.2598814123	-16.7379494461	-5.3807310217	1.0178285487	-0.9912046545	-1.732822493	5.829697852	17.0548972336
pom1-tdTomato_tea4-GFP_01 69.tif	1	0	155.2063143045	369	1	641.520899738	28.1987010637	814.4725317485	99.085678371	280	94	254.0508572607	259.1499376643	282.3632351904	280.4086656917	196.8726142594	136.3099108089	114.462295249	83.1180366227	91.8551582047	120.2429959326	151.768183107	100.3195543636	81.9635769873	66.3754218766	48.696283693	46.1808417985	60.0031481136	29.5848945328	11.1251370458	54.0049588232	54.4370266943	44.3514554052	26.5224148779	64.9763943701	39.0965115576	66.9857937841	96.0138903011	119.2125393896	169.5352119156	146.4738919287	113.6116686214	133.9901679703	159.1574042985	138.4876451839	132.0137478857	186.9700263688	123.959569012	126.2436266292
pom1-tdTomato_tea4-GFP_01 69.tif	1	0	155.2063143045	369	2	504.8063825187	16.8374566182	645.9837479501	66.3072354817	280	94	67.7086728198	40.5206845386	43.5662574553	16.1541989429	58.3436622404	49.3087704761	45.2612240894	49.295444467	36.1674740894	6.1236101571	24.2085914396	15.481204965	28.9809506519	39.4311663094	16.9904111011	34.5292294605	30.966139454	32.0968971037	28.211073536	36.0273780607	24.3629086597	13.1873410327	32.4643592619	27.2487729175	29.8650855803	25.3149146818	16.093692758	4.3894996428	-10.2669029451	-3.4193585929	16.3939450366	17.026513396	12.265954314	18.4025408211	22.049350717	21.6244443042	16.9101091805	32.6621843758
pom1-tdTomato_tea4-GFP_01 69.tif	1	1	155.2063143045	368	1	641.520899738	28.1987010637	814.4725317485	99.085678371	88	274	253.3324938167	261.9733833024	173.0707343766	105.8325345068	141.6121772477	127.2535753597	95.5398302425	113.0206448583	152.0882514664	184.132217124	136.7107693701	84.9210354833	78.1999661474	70.9146267919	72.6588284521	74.5187731136	120.9536892919	147.0482937841	143.3437446305	169.7910712906	192.716974611	210.463861818	197.9503120133	133.8322903662	104.3608141292	95.4307604182	58.7356106787	63.4918566096	76.7107083349	79.8311510432	129.1052395849	123.2912543961	119.4219510107	136.672052736	137.3887478857	155.1815742203	161.6688382177	192.3938138037
pom1-tdTomato_tea4-GFP_01 69.tif	1	1	155.2063143045	368	2	504.8063825187	16.8374566182	645.9837479501	66.3072354817	88	274	68.5483944995	39.5659319344	25.7205339852	23.2178687834	21.9311866545	40.8028093758	27.6957333667	25.8336321297	49.0425147795	41.9438209318	24.1662533862	26.2955258472	34.8182919605	41.356398243	72.2620378915	73.4604835295	58.1441586597	55.2633399748	41.6435483081	21.1237322274	42.9261207365	56.9841855152	83.1689592782	75.4701270842	66.9658139331	60.0160255217	67.9161923511	86.8021786792	88.5027198576	100.2565854175	115.323561329	105.510695118	107.5061785165	121.0887590829	91.3842302743	87.1164080086	84.5671119474	103.7525570972
pom1-tdTomato_tea4-GFP_01 69.tif	1	2	155.2063143045	365	1	641.520899738	28.1987010637	814.4725317485	99.085678371	133	314	146.0933377294	133.536127443	88.1486966162	102.2702379573	133.5448758154	88.1522773453	64.2272895524	59.6270901708	51.1969550797	67.9699449886	77.2226915706	73.481439943	39.5780382503	73.1518907893	42.4341580419	30.7375434586	37.0507962255	23.9693753271	18.9241889664	37.751744305	43.3312731136	16.4706774104	6.1528266617	26.9890693375	26.6456041682	22.9137926448	49.9591214208	30.8331855485	13.341994956	37.2915392268	63.7782132177	39.8547513037	48.1327867854	75.4559679378	47.4925076513	64.4711860367	103.253310874	93.8340807307
pom1-tdTomato_tea4-GFP_01 69.tif	1	2	155.2063143045	365	2	504.8063825187	16.8374566182	645.9837479501	66.3072354817	133	314	16.5869992359	17.4318987313	51.6780942066	28.4354794605	44.653252898	43.1762834969	26.911279021	22.5228716317	17.8560828947	27.714979786	-1.1109581209	23.9795061532	-7.3699404614	14.6818173511	3.1951942228	7.7152340991	26.130608855	6.5510698739	14.0994809253	17.2620073739	1.9314511402	-2.7403017895	4.0781084481	-11.4314537264	-8.0948651847	13.2589047534	-7.4952863273	2.9144935392	-15.2349205233	-18.1071637687	-11.5678978182	-6.8652000643	3.9178911629	29.5578346037	7.4043718758	-17.7205060539	-21.5443280753	-11.7737897453
pom1-tdTomato_tea4-GFP_01 69.tif	1	3	155.2063143045	365	1	641.520899738	28.1987010637	814.4725317485	99.085678371	231	50	197.3765001643	236.9450222998	275.0625760107	235.1323188492	207.245905275	156.1550239274	112.2544095068	121.4918769547	124.382624025	142.5933784195	164.3324734716	223.7389879573	290.5176337906	299.7256212581	292.3713325211	250.7015327164	297.6178738623	316.4847765315	309.8527167985	308.0702054052	284.080662762	313.6481066097	332.9655301123	358.0844876318	435.7039334326	513.5378160823	523.498224611	589.7714586604	633.9043118505	743.0764309912	851.3613024104	933.201349611	958.6593574235	970.0394843766	1138.6526028662	1403.2006171891	1610.5813138037	1697.532241538
pom1-tdTomato_tea4-GFP_01 69.tif	1	3	155.2063143045	365	2	504.8063825187	16.8374566182	645.9837479501	66.3072354817	231	50	31.8412208342	21.5580787443	39.7192522469	41.3553809904	42.6320940438	49.4278093758	11.8799476408	32.8321265959	16.3432553394	43.2441342456	36.1082801603	39.5417009774	37.0381202482	49.4589169605	36.882155079	56.0956764006	42.3946062508	62.238437631	72.8768246753	48.6811052743	69.6863949878	96.752475717	111.2058245125	96.4428647144	88.8068783862	87.8920224292	92.4202003263	98.6948992196	144.7404314461	199.5020484709	247.9669125659	280.2976620777	304.9500872079	413.0625343107	561.9702694995	763.3908424162	861.4933000985	802.0883928719
pom1-tdTomato_tea4-GFP_01 70.tif	1	0	119.2518343674	289	1	643.5451530632	21.5859567261	810.622734946	70.4404797271	223	76	331.6961595995	279.8085253222	227.0319546842	215.9326911751	160.35257236	134.8280362271	90.0442227506	71.2093431933	72.0548021777	82.7567268196	65.1922126594	59.7286099576	22.9821499967	27.5989305956	14.8542406542	28.9493537727	20.2677131477	45.603365817	39.0573656542	23.3995083951	60.9551317675	46.3624193652	61.8649218066	43.207267998	6.3126146777	38.0224331998	37.4557624641	63.409212985	104.4802579068	155.0675178352	166.2858812792	145.5665005826	121.9545621061	122.5356778287	131.6015754524	162.3499275032	225.7575202766	224.9865038378
pom1-tdTomato_tea4-GFP_01 70.tif	1	0	119.2518343674	289	2	508.4139957218	17.7505470618	672.3784722507	54.4336564604	223	76	80.0105648251	92.1502539527	47.1964372209	24.9930680803	36.4637101701	34.9779720516	39.4049129696	50.037501674	42.0718848121	29.4239966285	42.8524735979	60.3721574358	44.7747249813	45.0834713192	33.0147152157	26.7094580542	24.5043392391	9.6681779436	22.1685848446	29.6217505347	28.1157589169	22.5764217587	38.4555924944	60.4411271623	35.1134700985	26.1093197079	31.9669246884	30.6259009253	37.6522274227	59.96560226	62.2388769996	52.4874325009	51.089422247	40.9833024553	32.926926316	28.3555762183	11.2016455542	13.0335242164
pom1-tdTomato_tea4-GFP_01 70.tif	1	1	119.2518343674	288	1	643.5451530632	21.5859567261	810.622734946	70.4404797271	65	212	331.6478807909	279.2366665982	215.0501838508	202.2351000292	139.1489997688	149.3000210904	158.5240201139	207.0634284798	212.9682746712	247.2861050748	222.0453010383	200.1736172818	184.8130215787	156.5118334277	139.5862149381	156.8401618782	149.5253221972	160.5538663053	188.5665005826	189.6766283495	158.642835218	102.827995537	106.7218757454	134.9449185514	127.2620979133	106.2123339159	143.9070157193	135.7189664029	141.159212985	167.8311286751	226.4477058235	281.7846809212	297.5703254524	277.0879646126	274.1829556607	208.4046150032	156.6343716764	209.516248304
pom1-tdTomato_tea4-GFP_01 70.tif	1	1	119.2518343674	288	2	508.4139957218	17.7505470618	672.3784722507	54.4336564604	65	212	80.0447852027	92.1087093563	104.9437923641	92.0780290178	61.2803809058	41.1735185197	44.3502254696	48.2012386532	33.5802466285	68.173426967	33.4115454566	20.8151709449	26.4858048967	40.9887549292	49.6165828915	47.7948869279	52.1625423641	41.8086401832	64.7428442847	53.8736019345	83.0532080542	103.4764258277	109.2466691545	98.9400285295	91.4911149553	74.6446794084	54.4982967587	53.2120011858	34.1146704566	44.6826432756	32.6014461727	28.6728369605	45.3459326636	56.6489111792	76.9283301246	62.6019954891	57.5584977678	63.6739559384
[truncated: 180 more rows]
[truncated: 360 more columns]
