# Supplementary material for: Pom1 gradient buffering through intermolecular auto-phosphorylation
Source: Mol Syst Biol. 2015 Jul 6;11(7):818. doi: 10.15252/msb.20145996 (PMC4547846; doi:10.15252/msb.20145996)
Supplement: Supplementary file 9 [file msb0011-0818-sd9.zip › SupplementaryDataset/profile_analysis.R]

## script used for data analysis. Update the path in variables <fname> and <outdir>
## written by Micha Hersch, 2014,2015

error.bar <- function(x, y, upper, lower=upper, length=0.1,...){
  if(length(x) != length(y) | length(y) !=length(lower) |
     length(lower) != length(upper))
    stop("vectors must be same length")
  arrows(x,y+upper, x, y-lower, angle=90, code=3, length=length, col="gray", ...)
}

gfcoeffs <- function(s, n) {
 t <- seq(-n,n,1) ## assuming 2*n+1 taps
 return ( exp(-(t^2/(2*s^2)))/sqrt(2*pi*s^2) )
}

msmooth <- function(x, fil){
  y <- rep(NA,length(x))
  y[which(!is.na(x))] <- filter(x[which(!is.na(x))],fil,circular=TRUE,method="convolution")
  y
}

## prof is expected to be from tip to mid
cortical.pom1 <- function(prof,rad,lw){
  b <- floor(pi*rad/2)
  l <- c(1:b)
  theta <- l/rad
  cap <- sum((sin(theta)^2)*prof[1:b],na.rm=T)
  cyl <- sum(prof[(b+1):length(b)],na.rm=T)
  pi*rad*lw*(cap+cyl)
}


pixel2mic <- 0.08 #pixel to micron factor
fname <- "pom1-tdTomato_tea4-GFP.csv"
outdir <- "figures"
sep <- ","
pom1.code <- 1
rad <- 21 # in pixels (obtained from measurements)
nuc.rad <- 13 # in pixels, nucleus radius (obtained from measurements)
lw <- 3

## reading data
alldata <- read.csv(file=fname,header=FALSE,sep=sep)
alldata <- as.matrix(alldata)
dim(alldata)
pom1idx <- which(as.numeric(alldata[,6])==pom1.code)
tea4idx <- which(as.numeric(alldata[,6])==2)

which(pom1idx -tea4idx != -1)

pom1data <- list()
tea4data <- list()
pom1data$filename <- alldata[pom1idx,1]
pom1data$cell <- as.numeric(alldata[pom1idx,2])
pom1data$direction <- as.numeric(alldata[pom1idx,3])
pom1data$length <- as.numeric(alldata[pom1idx,4])
pom1data$nbpoints <- as.numeric(alldata[pom1idx,5])
pom1data$ext.backgrnd <- as.numeric(alldata[pom1idx,7])
pom1data$ext.backgrnd.var <- as.numeric(alldata[pom1idx,8])
pom1data$cyt.val <- as.numeric(alldata[pom1idx,9])-pom1data$ext.backgrnd
pom1data$tip1 <- pmin(as.numeric(alldata[pom1idx,11]),as.numeric(alldata[pom1idx,12]))
pom1data$tip2 <- pmax(as.numeric(alldata[pom1idx,11]),as.numeric(alldata[pom1idx,12]))
pom1data$profile <- alldata[pom1idx,13:ncol(alldata)]
pom1data$profile <- matrix(as.numeric(pom1data$profile),byrow=FALSE,nrow=length(pom1idx))

tea4data$ext.backgrnd <- as.numeric(alldata[tea4idx,7])
tea4data$ext.backgrnd.var <- as.numeric(alldata[tea4idx,8])
tea4data$profile <- alldata[tea4idx,13:ncol(alldata)]
tea4data$profile <- matrix(as.numeric(tea4data$profile),byrow=FALSE,nrow=length(tea4idx))

pom1data$mid1 <-floor(0.5*(pom1data$tip1+pom1data$tip2))
nbprof <-  length(pom1idx)
pom1data$rad <- (pom1data$nbpoints-2*pom1data$length)/(2*pi-4)


## smoothing
fil <- gfcoeffs(2,4)
pom1data$smooth.profile <- t(apply(pom1data$profile,1,msmooth,fil))
tea4data$smooth.profile <- t(apply(tea4data$profile,1,msmooth,fil))

pom1data$log.profile <- log2(pom1data$smooth.profile)
tea4data$log.profile <- log2(tea4data$smooth.profile)

## hand removed profiles
keep.from <- setdiff(c(1:nbprof),c(2,221)) 
from.pom1 <- sapply(c(1:nbprof),function(i){which.max(pom1data$smooth.profile[i,(pom1data$tip1[i]-20):pom1data$mid1[i]])+pom1data$tip1[i]-20})


## aligning profiles

pom1data$tip.val1 =  unlist(lapply(c(1:nrow(pom1data$smooth.profile)),function(i){pom1data$smooth.profile[i,pom1data$tip1[i]]}))
pom1data$tip.val2 =  unlist(lapply(c(1:nrow(pom1data$smooth.profile)),function(i){pom1data$smooth.profile[i,pom1data$tip2[i]]}))

tea4data$tip.val1 =  unlist(lapply(c(1:nrow(tea4data$smooth.profile)),function(i){tea4data$smooth.profile[i,pom1data$tip1[i]]}))
tea4data$tip.val2 =  unlist(lapply(c(1:nrow(tea4data$smooth.profile)),function(i){tea4data$smooth.profile[i,pom1data$tip2[i]]}))

tea4data$tip.prof <- matrix(NA,nrow=nbprof,ncol=floor(ncol(pom1data$smooth.profile)*0.3))
pom1data$tip.prof <- matrix(NA,nrow=nbprof,ncol=floor(ncol(pom1data$smooth.profile)*0.3))
pom1data$center.tip.prof <- matrix(NA,nrow=nbprof,ncol=max(pom1data$mid1)+30)
maxtip1 <- max(pom1data$tip1)
tea4data$center.tip.prof <- matrix(NA,nrow=nbprof,ncol=max(pom1data$mid1)+30)

margin <- 20
for(i in c(1:nbprof)){
  prof <- pom1data$log.profile[i,(pom1data$tip1[i]-margin):pom1data$mid1[i]]
  len <- pom1data$mid1[i]-pom1data$tip1[i]+1
  pom1data$tip.prof[i,1:len] <- pom1data$smooth.profile[i,pom1data$tip1[i]:pom1data$mid1[i]]
  pom1data$center.tip.prof[i,1:pom1data$mid1[i]+(maxtip1-pom1data$tip1[i])] <- pom1data$smooth.profile[i,1:pom1data$mid1[i]]
  tea4data$center.tip.prof[i,1:pom1data$mid1[i]+(maxtip1-pom1data$tip1[i])] <- tea4data$smooth.profile[i,1:pom1data$mid1[i]]
  tea4data$max1[i] <- mean(tea4data$smooth.profile[i,-10:10+pom1data$tip1[i]],na.rm=T)  
  tea4data$tip.prof[i,1:len] <- tea4data$smooth.profile[i,pom1data$tip1[i]:pom1data$mid1[i]]    
}


## plotting all profiles

plot(0,xlim=c(0,3.2),ylim=c(0,8000),pch='',xlab = "Position [um]",ylab="Pom1 level [a.u]",cex.lab=1.2)
for(i in keep.from){
lines(c(0:39)*pixel2mic,pom1data$tip.prof[i,1:40],col=i%%150)
}


plot(0,xlim=c(0,3.2),ylim=c(0,8000),pch='',xlab = "Position [um]",ylab="Tea4 level [a.u]",cex.lab=1.2)
for(i in keep.from){
lines(c(0:39)*pixel2mic,tea4data$tip.prof[i,1:40],col=i%%150)
}


## ordering profiles
smax <- order(tea4data$max1[keep.from])
nb.keep = length(keep.from)


## computing and processing averaged binned profiles

selx <- c(0:40)
tipx <- c(1)
fit.reg <- c(1:41)
slice.noise.polyn <- c()
slice.noise.expn <- c()

slice.decay.rate <- c()
slice.decay.rate.err <- c()
slice.decay.rate.polyn <- c()

slice.pom1.amp <- c()
slice.tea4.amp <- c()

slice.pom1.amp.var <- c()
slice.tea4.amp.var <- c()
slice.decay.rate.sd <- c()
slice.pom1.cyt <- c()
slice.pom1 <- matrix(NA,ncol=length(selx),nrow=20)
slice.tea4 <- matrix(NA,ncol=length(selx),nrow=20)
slice.varprof <-matrix(NA,ncol=length(selx),nrow=20)
slice.tea4.varprof<-matrix(NA,ncol=length(selx),nrow=20)


from.slice <- c()


expn.slice <- list()
for (i in c(1:20)){
nb.keep = length(keep.from)
idx = c((1+floor((i-1)*0.05*nb.keep)):floor(i*0.05*nb.keep))

slice.pom1.cyt[i] <- mean(pom1data$cyt.val[keep.from[smax[idx]]],na.rm=T)

sliceprof <- colMeans(pom1data$smooth.profile[keep.from[smax[idx]],],na.rm=T)
sliceprof.pom1 <- colMeans(pom1data$tip.prof[keep.from[smax[idx]],],na.rm=T)
sliceprof.tea4 <- colMeans(tea4data$tip.prof[keep.from[smax[idx]],],na.rm=T)
sliceprof.pom1.center <- colMeans(pom1data$center.tip.prof[keep.from[smax[idx]],],na.rm=T)
sliceprof.tea4.center <- colMeans(tea4data$center.tip.prof[keep.from[smax[idx]],],na.rm=T)
varprof.pom1.center <- apply(pom1data$center.tip.prof[keep.from[smax[idx]],],2,var,na.rm=T)
varprof.tea4.center <- apply(tea4data$center.tip.prof[keep.from[smax[idx]],],2,var,na.rm=T)
pom1.prof.cnt <- colSums(!is.na(pom1data$center.tip.prof[keep.from[smax[idx]],]))
tea4.prof.cnt <- colSums(!is.na(tea4data$center.tip.prof[keep.from[smax[idx]],]))


from.slice[i] <- which.max(sliceprof.pom1.center)
slice.pom1[i,] <- sliceprof.pom1.center[selx+from.slice[i]]
slice.tea4[i,] <- sliceprof.tea4.center[selx+from.slice[i]]
pom1.prof.cnt <-  pom1.prof.cnt[selx+from.slice[i]]
tea4.prof.cnt <-  tea4.prof.cnt[selx+from.slice[i]]

log.slice.pom1 <- log(slice.pom1[i,])
log.slice.tea4 <- log(slice.tea4[i,])
log.pos.pom1 <- log(1:length(sliceprof.pom1.center))
log.pos.pom1 <-log.pos.pom1[selx+from.slice[i]]

slice.varprof[i,] <-varprof.pom1.center[selx+from.slice[i]]/pom1.prof.cnt
slice.tea4.varprof[i,] <-varprof.tea4.center[selx+from.slice[i]]/tea4.prof.cnt

polyn.slice <- summary(lm(log.slice.pom1[fit.reg]~log.pos.pom1[fit.reg]))
expn.slice[[i]] <- summary(lm(log.slice.pom1[fit.reg]~selx[fit.reg]))


slice.decay.rate[i] <- -expn.slice[[i]]$coefficients[2,1]
slice.decay.rate.sd[i] <- -expn.slice[[i]]$coefficients[2,2]
slice.decay.rate.err[i] <- expn.slice[[i]]$r.squared
slice.decay.rate.polyn[i] <- -polyn.slice$coefficients[2,1]


slice.noise.polyn[i] <- 1-polyn.slice$r.squared
slice.noise.expn[i] <- 1-expn.slice[[i]]$r.squared
slice.pom1.amp[i] <- mean(slice.pom1[i,tipx])
slice.pom1.amp.var[i] <- slice.varprof[i,1]


slice.tea4.amp[i] <- mean(slice.tea4[i,tipx])
slice.tea4.amp.var[i] <- slice.tea4.varprof[i,1]
}
slice.decay.length <-pixel2mic/slice.decay.rate

### end processing


### drawing plots


log.slice.pom1.amp <-log10(slice.pom1.amp) - slice.pom1.amp.var/(2*slice.pom1.amp^2)
log.slice.tea4.amp <- log10(slice.tea4.amp) - slice.tea4.amp.var/(2*slice.tea4.amp^2)
sd.log.pom1.amp <- sqrt(slice.pom1.amp.var)/(slice.pom1.amp*log(10))
sd.log.tea4.amp <- sqrt(slice.tea4.amp.var)/(slice.tea4.amp*log(10))
wep <- 1/(sd.log.pom1.amp^2);
ss <- summary(lm(log.slice.pom1.amp~log.slice.tea4.amp),weights=wep)

## Figure 1E
plot(log.slice.tea4.amp,log.slice.pom1.amp,ylab="Pom1 amplitude at pole [log]",xlab="Tea4 amplitude at pole[log]",cex.lab=1.2,pch=16,bg="black",ylim=c(2.95,3.65),asp=1)

error.bar(log.slice.tea4.amp,log.slice.pom1.amp,sd.log.pom1.amp,length=0.05)
points(log.slice.tea4.amp,log.slice.pom1.amp,pch=16,bg="black",cex=1.5)                       
abline(a=ss$coefficient[1,1],b=ss$coefficient[2,1],col="black")
abline(b=2/3,a=mean(log10(slice.pom1.amp))-2/3*mean(log10(slice.tea4.amp)),col= "red",lty=1,lwd=2)
center <- c(weighted.mean(log10(slice.tea4.amp),wep),weighted.mean(log10(slice.pom1.amp)),wep)
xmin <- min(log10(slice.tea4.amp))-1
xmax <- max(log10(slice.tea4.amp))+1
polygon(x=c(xmin,xmax,xmax,xmin),y=c(center[2]+(ss$coefficients[2,1]-2*ss$coefficients[2,2])*(xmin-center[1]),center[2]+(ss$coefficients[2,1]-2*ss$coefficients[2,2])*(xmax-center[1]),center[2]+(ss$coefficients[2,1]+2*ss$coefficients[2,2])*(xmax-center[1]),center[2]+(ss$coefficients[2,1]+2*ss$coefficients[2,2])*(xmin-center[1])),border=NA,col=rgb(0,0,0,0.1))
dev.copy2pdf(file=paste(outdir,"pom1Tea4.pdf",sep="/"),onefile=T)


## Figure 1F
sd.decay <-abs(slice.decay.rate.sd/(slice.decay.rate*log(10)))
we = 1/(sd.decay^2)
ss <- summary(lm(log10(slice.decay.length)~log.slice.pom1.amp,weights=we))
plot(log10(slice.decay.length)~log.slice.pom1.amp,ylab ="Decay length [log]",xlab="Pom1 amplitude at pole [log]",cex.lab=1.2,pch=16,bg="black",ylim=c(0,0.3),asp=1)
error.bar(log.slice.pom1.amp,log10(slice.decay.length),sd.decay,length=0.05)
points(log10(slice.decay.length)~log.slice.pom1.amp,,pch=16,bg="black",cex=1.5)                              
abline(a=ss$coefficient[1,1],b=ss$coefficient[2,1],col="black")
center <- c(weighted.mean(log10(slice.pom1.amp),w=we), weighted.mean(log10(slice.decay.length),w=we))
abline(b=-0.5,a=center[2]+0.5*center[1],col="red",lwd=2)

xmin <- min(log10(slice.pom1.amp))-1
xmax <- max(log10(slice.pom1.amp))+1
polygon(x=c(xmin,xmax,xmax,xmin),y=c(center[2]+(ss$coefficients[2,1]-2*ss$coefficients[2,2])*(xmin-center[1]),center[2]+(ss$coefficients[2,1]-2*ss$coefficients[2,2])*(xmax-center[1]),center[2]+(ss$coefficients[2,1]+2*ss$coefficients[2,2])*(xmax-center[1]),center[2]+(ss$coefficients[2,1]+2*ss$coefficients[2,2])*(xmin-center[1])),border=NA,col=rgb(0,0,0,0.1))

dev.copy2pdf(file=paste(outdir,"decayLength.pdf",sep="/"),onefile=T)


## Figure 1C
plot(selx*pixel2mic,slice.pom1[20,],ylim=c(0,4000),type="n",xlab="Position [um]",ylab="Pom1 concentration [a.u.]",cex.lab=1.2)
for (i in c(1:20)){
lines(selx*pixel2mic,slice.pom1[i,],col=i-1,lwd=2)
}
dev.copy2pdf(file=paste(outdir,"pom1_profiles.pdf",sep="/"),onefile=T)


## Figure 1D
plot(selx*pixel2mic,slice.tea4[20,],ylim=c(0,5000),type="n",xlab="Position [um]",ylab="Tea4 concentration [a.u.]",cex.lab=1.2)
for (i in c(1:20)){
lines(selx*pixel2mic,slice.tea4[i,],col=i-1,lwd=2)
}
dev.copy2pdf(file=paste(outdir,"tea4_profiles.pdf",sep="/"),onefile=T)


plot(c(0:84)*pixel2mic,colMeans(pom1data$tip.prof,na.rm=T)[1:85],type="l",xlab="Position [um]",ylab="Concentration [a.u.]",cex.lab=1.2,col="red",lwd=3)
lines(c(0:84)*pixel2mic,colMeans(tea4data$tip.prof,na.rm=T)[1:85],col="green",lwd=3)
legend("topright",c("Pom1", "Tea4"),col=c("red","green"),lwd=c(3,3,1,1))
dev.copy2pdf(file=paste(outdir,"average_profiles.pdf",sep="/"),onefile=T)

## Figure 2B
ss <- summary(lm(log10(slice.pom1.amp/slice.tea4.amp)~log10(slice.tea4.amp)))
plot(log10(slice.tea4.amp),log10(slice.pom1.amp/slice.tea4.amp),ylab="pom1/tea4[log]",xlab="tea4[log]",pch=16,cex=1.5)
abline(a=ss$coefficient[1,1],b=ss$coefficient[2,1],col="black")
dev.copy2pdf(file=paste(outdir,"pom1relTea4_log.pdf",sep="/"),onefile=T)

                      
## Figure S2
plot(selx*pixel2mic,apply(slice.pom1,2,sd)/colMeans(slice.pom1),xlab="Position [um]",ylab="Pom1 coefficient of variation",cex.lab=1.2, type="l", lwd=2)
dev.copy2pdf(file=paste(outdir,"coeff_var.pdf",sep="/"),onefile=T)


## Figure S5
plot(slice.tea4.amp,slice.pom1.amp/slice.tea4.amp,xlab="Tea4 [a.u.]", ylab="Pom1/Tea4 [a.u]",cex.lab=1.2,pch=16,cex=1.5)
dev.copy2pdf(file=paste(outdir,"pom1relTea4.pdf",sep="/"),onefile=T)

## Figure S6
nosource <- c(10:40)
xoffset <- 1000000 ## necessary to make x0 small compared to x
for (i in c(1:20)){
    log.slice.pom1 <- log(slice.pom1[i,])
    log.pos.pom1 <- log(c(1:length(selx)+xoffset))
    log.pos.pom1 <-log.pos.pom1[nosource]
    polyn.slice <- summary(lm(log.slice.pom1[nosource]~log.pos.pom1[nosource]))
    expn.slice[[i]] <- summary(lm(log.slice.pom1[nosource]~selx[nosource]))
    slice.noise.polyn[i] <- polyn.slice$r.squared
    slice.noise.expn[i] <- expn.slice[[i]]$r.squared             
}         
plot(slice.noise.expn,slice.noise.polyn,xlim=c(0.95,1),ylim=c(0.95,1),xlab="r2 exponential (log-lin)", ylab= "r2 power law (log-log)",cex.lab=1.2)
abline(a=0,b=1,col="red")
dev.copy2pdf(file=paste(outdir,"expVsPow.pdf",sep="/"),onefile=T)

## Figure S1 
## computing cortical pom1                      
for(i in c(1:nbprof)){             
pom1data$cort.pom1[i] <- cortical.pom1(pom1data$tip.prof[i,],21,lw)  
}
torem <- which(table(paste(pom1data$filename,pom1data$cell))!=4)

cell.names <- paste(pom1data$filename,pom1data$cell)

tot.cort <- aggregate(pom1data$cort.pom1,by=list(fname=pom1data$filename,cell=pom1data$cell),FUN=function(x){if(length(x)==4){sum(x);}else{NA;}})
tot.amp <- aggregate(pom1data$tip.prof[,1],by=list(fname=pom1data$filename,cell=pom1data$cell),FUN=function(x){if(length(x)==4){sum(x);}else{NA;}})
cyt.conc <- aggregate(pom1data$cyt.val,by=list(fname=pom1data$filename,cell=pom1data$cell),FUN=function(x){if(length(x)==4){mean(x);}else{NA;}})
matchidx <- match(paste(tot.cort$fname,tot.cort$cell),cell.names)

## computing cytoplasmic pom1
pom1data$cyto.pom1 <- (rad^2*(pom1data$length-2*rad+4*rad/3)-4/3*nuc.rad^3)*pi*pom1data$cyt.val ## removing the nucleus
tot.cyt <- aggregate(pom1data$cyto.pom1,by=list(fname=pom1data$filename,cell=pom1data$cell),FUN=mean)

##
tipidx <- seq(2,nbprof,by=2)
tip.ag <- aggregate(pom1data$tip.prof[,1:5],by=list(fname=pom1data$filename,cell=pom1data$cell,num=pom1data$direction),FUN=mean)
tip.ag$x =tip.ag[,4]
tip1 <- tip.ag[tip.ag$num==0,]
tip2 <- tip.ag[tip.ag$num==1,]
mtip1 <- tip1$x[match(unique(cell.names),paste(tip1$fname,tip1$cell))]
mtip2 <- tip2$x[match(unique(cell.names),paste(tip2$fname,tip2$cell))]


par(mfrow=c(3,2))
cl <- 1.5
c <- 1.8
hist(tot.cyt$x+tot.cort$x,xlab="Total Pom1 [a.u.]",main="",cex.lab=cl)
mtext("A",side=3,adj=0,cex=c)
plot(pmax(mtip1,mtip2),pmin(mtip1,mtip2),xlim=c(500,5500),ylim=c(500,5500),xlab="Higher Pom1 amplitude [a.u]", ylab="Lower Pom1 amplitude [a.u.]",cex.lab=cl)
abline(a=0,b=1)
mtext("B",side=3,adj=0,cex=c)
plot(log10(pom1data$cyt.val[matchidx]),log10(tot.cort$x),xlab="Cytoplasmic Pom1 concentration [log]",ylab="Total cortical Pom1 [log]",cex.lab=cl,xlim=c(2,2.6),asp=1)
ss <- summary(lm(log10(tot.cort$x)~log10(pom1data$cyt.val[matchidx])))
abline(a=ss$coefficient[1,1],b=ss$coefficient[2,1],col="black")
text(x=2.45,y=7.4,labels=paste("p-val:",format(ss$coefficients[2,4],digits=2)),cex=cl)
r2 <- as.numeric(format(ss$r.squared,digits=2))
text(x=2.45,y=7.35,labels=bquote(R^2: .(r2)),cex=cl)
mtext("C",side=3,adj=0,cex=c)

plot(log10(pom1data$tip.prof[tipidx,1])~log10(pom1data$cyt.val[tipidx]),xlab="Cytoplasmic Pom1 concentration [log]",ylab = "Pom1 amplitude at pole [log]",cex.lab=cl)
ss <- summary(lm(log10(pom1data$tip.prof[tipidx,1])~log10(pom1data$cyt.val[tipidx])))
r2 <- as.numeric(format(ss$r.squared,digits=2))
text(x=2.45,y=2.8,labels=bquote(R^2: .(r2)),cex=cl)
mtext("D",side=3,adj=0,cex=c)

hist(tot.cyt$x/tot.cort$x,xlab="Cytoplasmic to cortical Pom1 ratio",main="",cex.lab=cl)
mtext("E",side=3,adj=0,cex=c)
#ss <- summary(lm(log10(pom1data$tip.prof[tipidx,1])~log10(pom1data$cyt.val[tipidx])))

plot(log10(tot.cort$x)~log10(tot.amp$x),xlab="Pom1 amplitude at pole [log]",ylab="
Total cortical Pom1 [log]",xlim=c(3.55,4.21),asp=1,cex.lab=cl)
ss <- summary(lm(log10(tot.cort$x)~log10(tot.amp$x)))
abline(a=ss$coefficient[1,1],b=ss$coefficient[2,1],col="black")
center <- c(mean(log10(tot.amp$x),na.rm=TRUE),mean(log10(tot.cort$x),na.rm=TRUE))
abline(b=0.5,a=center[2]-0.5*center[1],col= "red",lty=1,lwd=2)
xmin <- min(log10(tot.amp$x),na.rm=TRUE)-1
xmax <- max(log10(tot.amp$x),na.rm=TRUE)+1
polygon(x=c(xmin,xmax,xmax,xmin),y=c(center[2]+(ss$coefficients[2,1]-2*ss$coefficients[2,2])*(xmin-center[1]),center[2]+(ss$coefficients[2,1]-2*ss$coefficients[2,2])*(xmax-center[1]),center[2]+(ss$coefficients[2,1]+2*ss$coefficients[2,2])*(xmax-center[1]),center[2]+(ss$coefficients[2,1]+2*ss$coefficients[2,2])*(xmin-center[1])),border=NA,col=rgb(0,0,0,0.1))
r2 <- as.numeric(format(ss$r.squared,digits=2))
text(x=4.2,y=7.35,labels=bquote(R^2: .(r2)),cex=cl)
mtext("F",side=3,adj=0,cex=c)
dev.copy2pdf(file=paste(outdir,"pom1Variability.pdf",sep="/"),onefile=T)
