# Supplementary material for: Pom1 gradient buffering through intermolecular auto-phosphorylation
Source: Mol Syst Biol. 2015 Jul 6;11(7):818. doi: 10.15252/msb.20145996 (PMC4547846; doi:10.15252/msb.20145996)
Supplement: Supplementary file 9 [file msb0011-0818-sd9.zip › SupplementaryDataset/README]

This README file briefly describes format of file pom1-tdTomato_tea4-GFP.csv
which contains the quantified Pom1 and Tea4 profiles. 

This file was generated by the Cellophane ImageJ plugin (available athttp://www2.unil.ch/cbg/index.php?title=Cellophane).
It contains eight rows per cells, four Pom1 profiles and four Tea4 profiles. The four Pom1 profiles consist of the same
profile around the cell but starting from two different positions (the estimated middle of the cell) and in two directions.
Each line with a Pom1 profile is followed by a line with the corresponding Tea4 profile.   
The first 12 columns contain the following values:
1. The image file name
2. The cell number
3. A starting position /direction number (1 and 3 or in the same direction, 0 and 1 start at the
same point)
4.The estimated length of the cell (in pixels)
5.The number of points in the profile
6. The channel used (1 for pom1 profile or 2 for cdr2 profile)
7. The external background value
8. A standard deviation of the external background value
9. The cytoplasmic background value
10. A standard deviation of the cytoplasmic background value
11. The position of the first tip of the cell
12. The position of the second tip of the cell

The remaining columns are the profile intensity values from which the external background was subtracted. 

The conversion ratio from pixels to microns is 0.08 (1 pixel = 0.08 microns)
